# Supplementary material for: Glucocerebrosidase activity and lipid levels are related to protein pathologies in Parkinson’s disease
Source: NPJ Parkinsons Dis. 2023 May 11;9:74. doi: 10.1038/s41531-023-00517-w (PMC10175254; doi:10.1038/s41531-023-00517-w)
Supplement: Supplementary file 2 — Supplemental Material [file 41531_2023_517_MOESM2_ESM.xlsx]

## Sheet: All data
Region	Group	Subgroup	Mutation	Race	Ethnicity	Sex	PMI	AgeatDeath	DisDur	logpSyn	logpTau	logAbeta	4MUG (RFU/mg)	4MUG (% fold change from HC)	GlcSph (ng/g tissue)	GalSph (ng/g tissue)	GlcCer C16 (ng/g tissue)	GlcCer C18 (ng/g tissue)	GlcCer C20 (ng/g tissue)	GlcCer C22 (ng/g tissue)	GlcCer C24_0 (ng/g tissue)	GlcCer C24_1 (ng/g tissue)	GalCer C16 (ng/g tissue)	GalCer C18 (ng/g tissue)	GalCer C20 (ng/g tissue)	GalCer C22 (ng/g tissue)	GalCer C24_0 (ng/g tissue)	GalCer C24_1 (ng/g tissue)
Cer	GBA	GBA-DLB/AD	GBA (N370S)	White	Not Hispanic or Latino	Male	15	68	7	-5.39794	-2.4831	-2.97092	253464	48.6666	15.1437	225.465	30.8774	805.68	133.871	124.598	366.974	1521.62	566.715	28549.6	5043.21	5660.34	16985.1	47276.7
Cer	GBA	GBA-DLB/AD	GBA (N370S)	White	Not Hispanic or Latino	Male	20	59	8	-3.04598	-2.42962	-3.20415	82317.3	15.8054	13.6596	241.277	38.4762	858.247	223.688	156.217	379.409	1429.83	806.041	40347.4	7987.07	8184.61	24133.9	63102.8
Cer	GBA	GBA-DLB/AD	GBA (N370S)	White	Not Hispanic or Latino	Female	10	88	10	-2.59396	-1.80403	-1.94962	304251	58.418	18.54	207.48	52.9291	940.266	172.873	114.649	294.862	1011.69	368.499	23237.8	4069.07	4821.56	17365	45671.3
Cer	GBA	GBA-DLB/AD	GBA (N370S)	White	Not Hispanic or Latino	Male	15	81	10	-1.89216	-1.67485	-1.83332	335242	64.3685	13.1921	147.02	48.7164	1088.45	270.248	123.947	249.098	755.296	302.322	17021.6	3317.05	3475.24	10563.1	33006.4
Cer	GBA	GBA-DLB/AD	GBA (N370S)	White	Not Hispanic or Latino	Male	15	90	5	-2.2498	-2.12657	-2.24273	317366	60.9362	23.1	324.75	40.9313	716.035	109.658	59.4879	153.701	655.079	450.066	21389.6	2976.08	3034.91	12131.8	36841.2
Cer	GBA	GBA-DLB/AD	GBA (A456P)	White	Not Hispanic or Latino	Male	13	77	8	-2.22704	-2.55858	-2.64414	672966	129.213	14.7021	192.42	43.5437	638.372	105.103	118.364	321.321	986.641	603.564	23358.9	4095.46	4418.68	14251.6	39962
Cer	GBA	GBA-DLB/AD	GBA (N370S) Homo	White	Not Hispanic or Latino	Male	17	70	9	-2.36464	-1.87649	-1.80147	142110	27.286	96	330.774	40.7524	33018.4	204.725	128.097	334.601	1334.68	606.882	31374	6512.94	6346.26	20299.3	53456.3
Cer	GBA	GBA-DLB/AD	GBA (N370S)	White	Not Hispanic or Latino	Male	24	71	4	-1.61117	-2.61006	-3.18615	258062	49.5494	18.1605	322.089	51.4784	1103.08	281.833	238.906	596.707	2218.49	1029.54	35152.5	8659.82	7949.74	24115.8	58745
Cer	GBA	GBA-DLB/AD	GBA (N370S)	White	Not Hispanic or Latino	Female	22	80	NA	-3.01735	-2.75327	-0.95179	333629	64.0587	21.5122	166.39	51.7824	1067.6	247.124	116.566	285.371	814.01	280.982	16042.7	3338.07	3710.79	12217.9	32477.3
Cer	GBA	GBA-DLB/AD	GBA (N370S)	White		Male	3	60	9	-2.56347	-2.22486	-2.08882	294442	56.5346	12.5226	108.968	26.1825	526.072	92.5089	53.8504	113.896	466.607	168.416	10694.5	1570.11	1720.32	6818.73	21783.9
Cing	GBA	GBA-DLB/AD	GBA (N370S)	White	Not Hispanic or Latino	Male	15	68	7	-0.245559	-1.7094	-2.5052	340880	51.2119	12.9344	350.015	34.7495	760.125	99.5765	97.9599	250.389	1304.65	592.532	28040.9	2887.67	3835.11	13043.5	66593.3
Cing	GBA	GBA-DLB/AD	GBA (N370S)	White	Not Hispanic or Latino	Male	20	59	8	-0.61095	-2.50988	-2.66057	219871	33.0322	16.7129	367.355	38.2224	440.936	59.7709	73.6122	145.888	710.092	775.943	40156.4	3427.22	4351.05	17936.7	91622.1
Cing	GBA	GBA-DLB/AD	GBA (N370S)	White	Not Hispanic or Latino	Female	10	88	10	-1.18151	0.688453	0.62296	387663	58.2403	21.3923	276.923	75.2877	1824.66	253.17	299.621	664.615	2430.68	617.857	35061.7	5934.5	8095.54	28140.2	76852.2
Cing	GBA	GBA-DLB/AD	GBA (N370S)	White	Not Hispanic or Latino	Male	15	81	10	-2.4088	1.47025	-0.00670116	355949	53.4758	22.4741	51.4889	180.663	4094.42	305.959	258.436	366.29	1291.05	340.169	11431	1797.46	2230.57	8113.67	28932
Cing	GBA	GBA-DLB/AD	GBA (N370S)	White	Not Hispanic or Latino	Male	15	90	5	-0.545242	1.19016	0.214964	469698	70.5648	10.7914	119.914	40.6182	865.16	134.655	113.678	232.264	652.462	213.271	14009.5	1861.85	2642.34	10522.8	32350.1
Cing	GBA	GBA-DLB/AD	GBA (A456P)	White	Not Hispanic or Latino	Male	13	77	8	0.705699	-1.12341	0.313681	677760	101.823	12.624	484.416	61.075	1719.39	236.551	349.195	912.592	4130.47	1404.6	48938.6	9667.58	11692.6	33010.6	89978.1
Cing	GBA	GBA-DLB/AD	GBA (N370S) Homo	White	Not Hispanic or Latino	Male	17	70	9	0.252288	-1.50905	-2.83096	80503.2	12.0943	78.3141	436.671	39.8559	1008.4	196.147	219.702	635.199	3191.43	1150.75	47312	8799.26	10784.7	33253.3	90819.8
Cing	GBA	GBA-DLB/AD	GBA (N370S)	White	Not Hispanic or Latino	Male	24	71	4	0.952247	0.693254	0.465122	471584	70.848	18.0411	126.164	60.0495	1048.79	177.511	214.858	410.248	922.179	381.19	16985.1	2547.24	3133.86	12102.7	36387.5
Cing	GBA	GBA-DLB/AD	GBA (N370S)	White	Not Hispanic or Latino	Female	22	80	NA	-0.780417	1.01544	0.137337	497003	74.6669	17.3143	220.84	80.5455	1549.16	221.834	133.279	234.913	855.98	376.601	25002.4	2677.4	3202.37	12862.6	64729.6
Cing	GBA	GBA-DLB/AD	GBA (N370S)	White		Male	3	60	9	-2.28247	1.06287	0.307393	428661	64.3995	11.3217	145.478	36.4464	968.704	127.409	85.2062	134.238	697.479	310.95	19356.6	1805.25	1973.17	7858.25	45231.7
Front	GBA	GBA-DLB/AD	GBA (N370S)	White	Not Hispanic or Latino	Male	15	68	7	-1.21475	-2.14952	-2.23236	188631	52.4497	11.074	346.866	43.3686	1015.86	102.383	130.623	348.771	2006.3	1041.46	31056.5	4109.6	4970.15	16430.9	57522.5
Front	GBA	GBA-DLB/AD	GBA (N370S)	White	Not Hispanic or Latino	Male	20	59	8	-0.650176	-2.3447	-1.85866	152021	42.27	17.7021	639.393	58.8378	1134.59	202.562	308.661	960.217	4118.42	2583.88	86690.5	21421.2	23262.7	59159.6	139160
Front	GBA	GBA-DLB/AD	GBA (N370S)	White	Not Hispanic or Latino	Female	10	88	10	-1.36883	-0.502389	0.315874	289037	80.3677	13.9645	345.871	59.2562	1241.42	142.909	144.441	337.66	1742.23	1359.5	62044.5	7238.19	8580.63	31940.5	112849
Front	GBA	GBA-DLB/AD	GBA (N370S)	White	Not Hispanic or Latino	Male	15	81	10	-1.93118	1.55146	0.542631	148794	41.3727	23.419	86.3619	77.0122	1685.48	174.018	126.033	163.444	689.75	279.907	8925.56	1171.35	1421.49	5450.64	23780.6
Front	GBA	GBA-DLB/AD	GBA (N370S)	White	Not Hispanic or Latino	Male	15	90	5	-1.47383	1.32042	0.218471	218438	60.7375	9.37846	145.2	46.4775	843.958	104.231	75.118	158.851	641.912	382.344	19089.2	2047.87	2348.14	10106.6	39304.8
Front	GBA	GBA-DLB/AD	GBA (A456P)	White	Not Hispanic or Latino	Male	13	77	8	-0.102274	-1.794	-0.256445	240773	66.9479	8.36	669.6	43.115	1620.38	175.653	227.422	637.065	4301.11	3487.51	82327.9	14731.4	14059.9	39701.4	130094
Front	GBA	GBA-DLB/AD	GBA (N370S) Homo	White	Not Hispanic or Latino	Male	17	70	9	-0.641714	-2.04147	-2.5375	26143.2	7.26921	103.007	211.182	47.026	910.227	156.52	129.715	330.5	1775.54	467.991	22561.4	4051.44	4789.35	15324.9	49030.3
Front	GBA	GBA-DLB/AD	GBA (N370S)	White	Not Hispanic or Latino	Male	24	71	4	0.549183	0.110954	0.0925263	182206	50.663	13.4497	263.034	43.1218	988.622	143.389	120.748	312.245	1819.11	1294.7	38390.8	6147.54	5274.72	18615.6	63184.1
Front	GBA	GBA-DLB/AD	GBA (N370S)	White	Not Hispanic or Latino	Female	22	80	NA	-1.74684	0.630322	0.393619	224019	62.2894	13.5021	228.252	53.5956	950.919	106.445	81.3799	193.275	784.537	741.657	31861.9	3802.94	3938.21	15169.6	60498.4
Front	GBA	GBA-DLB/AD	GBA (N370S)	White		Male	3	60	9	-2.40884	1.42258	0.55739	222556	61.8826	4.55425	203.784	26.9669	583.086	79.546	49.8986	138.793	456.419	686.691	27477.6	3395.23	4498.2	15551.8	51054.6
Put	GBA	GBA-DLB/AD	GBA (N370S)	White	Not Hispanic or Latino	Male	15	68	7	-0.291244	-1.89471	-1.90764	401368	76.3676	9.0406	190.962	24.1469	467.687	59.1155	73.5143	201.062	1069.22	686.759	15497	2227.53	2426.98	9005.38	31381.8
Put	GBA	GBA-DLB/AD	GBA (N370S)	White	Not Hispanic or Latino	Male	20	59	8	0.177844	-2.01426	-1.87363	137589	26.1788	28.9021	822.128	70.8157	1002.47	149.398	152.735	427.466	2231.74	1628.49	61112.3	7144.62	8142.54	34030.6	121533
Put	GBA	GBA-DLB/AD	GBA (N370S)	White	Not Hispanic or Latino	Female	10	88	10	-0.0608727	-0.70543	0.248684	438211	83.3778	12.0837	423.628	64.5552	1266.36	184.767	205.722	621.962	3252.01	1236.68	51923.5	10255.8	10304.5	33416.5	95492.2
Put	GBA	GBA-DLB/AD	GBA (N370S)	White	Not Hispanic or Latino	Male	15	81	10	-1.46204	0.24494	0.261219	380432	72.3843	11.2383	192.522	80.6004	1176.65	169.612	141.621	273.442	1724.85	443.395	18323	2791.68	2396.64	10162.3	42606.5
Put	GBA	GBA-DLB/AD	GBA (N370S)	White	Not Hispanic or Latino	Male	15	90	5	-0.465464	0.321469	0.162057	317772	60.462	8.47273	103.127	48.7689	771.931	111.677	103.341	205.2	936.938	252.589	9996.88	1523.31	1534.16	6239.98	24402.1
Put	GBA	GBA-DLB/AD	GBA (A456P)	White	Not Hispanic or Latino	Male	13	77	8	0.643468	-1.23802	0.359973	684664	130.27	11.2867	139.888	60.4682	925.034	157.823	165.636	303.25	931.755	470.101	15892.9	2245.73	3037.97	11020.1	34191
Put	GBA	GBA-DLB/AD	GBA (N370S) Homo	White	Not Hispanic or Latino	Male	17	70	9	-0.100359	-1.34945	-1.85005	89862.7	17.098	77.6048	165.269	78.3936	702.495	103.951	97.9775	224.886	931.803	436.654	14557	2494.99	2831.98	9594.03	30012.7
Put	GBA	GBA-DLB/AD	GBA (N370S)	White	Not Hispanic or Latino	Male	24	71	4	-0.173853	-0.863644	-0.181569	348515	66.3115	14.4	360.202	57.0636	645.081	83.8559	72.8939	192.14	883.64	846.768	20992.8	2651.03	2678.62	11554.2	42022.6
Put	GBA	GBA-DLB/AD	GBA (N370S)	White	Not Hispanic or Latino	Female	22	80	NA	-0.489024	0.0211666	0.337058	290925	55.3539	11.1127	170.182	70.2266	1704.89	265.044	213.331	460.918	2299.13	518.331	21361	4987.89	4698.73	14320.6	44611.1
Put	GBA	GBA-DLB/AD	GBA (N370S)	White		Male	3	60	9	-1.31193	0.478915	0.529254	332443	63.2535	6.73357	126.643	48.545	1069.32	139.381	147.708	383.946	2457.28	765.478	24856.1	4279.47	3767.76	14052.2	49816.7
Cer	GBA	GBA-PD	GBA (A456P)	White	Not Hispanic or Latino	Male	15	76	8	-2.2237	-1.74189	-2.01244	291672	56.0028	24.0506	372.578	21.7859	613.126	115.196	123.946	324.448	1377.73	697.033	33972.5	6834.52	7123.2	21133.6	55438
Cer	GBA	GBA-PD	GBA (N370S)	White	Not Hispanic or Latino	Male	9.5	70	17	-2.93809	-2.00325	-2.52633	486087	93.3315	15.3208	160.377	51.3127	1119.92	213.603	93.4286	214.408	583.571	316.86	16511.9	3082.55	3074.49	10353	29027.2
Cer	GBA	GBA-PD	GBA (L444P)	White	Not Hispanic or Latino	Female	9	72	26	-2.02654	-2.79365	-2.53564	305996	58.7531	12.0231	375.308	35.4043	882.252	131.022	146.19	423.093	1593.8	1015.97	40388.2	9388.84	9134.02	26712.9	67107.7
Cer	GBA	GBA-PD	GBA (L444P)	White	Not Hispanic or Latino	Male	5	66	10	-2.29473	-3.06645	-2.62432	781554	150.063	10.9342	163.263	32.4732	584.056	120.85	89.6302	229.216	716.268	331.176	17819.2	3444.44	3334.89	10488.2	33669.5
Cing	GBA	GBA-PD	GBA (A456P)	White	Not Hispanic or Latino	Male	15	76	8	-0.437545	-1.81197	-2.62701	328572	49.3629	8.13547	371.124	58.4042	1360.57	237.189	269.506	713.535	3667.32	1671.53	61893.4	12062.1	14127.4	41428.6	122067
Cing	GBA	GBA-PD	GBA (N370S)	White	Not Hispanic or Latino	Male	9.5	70	17	-0.17787	-0.957469	-2.60276	425807	63.9708	9.59902	148.82	58.2521	1508.26	249.629	149.797	287.569	908.694	312.192	15125.5	2780.6	3283.59	12212.9	38560.2
Cing	GBA	GBA-PD	GBA (L444P)	White	Not Hispanic or Latino	Female	9	72	26	-0.608215	-1.60142	-2.20364	490506	73.6909	10.1023	176.372	40.8957	891.312	170.923	126.794	288.285	1307.8	309.038	18541.1	3861.36	4510.19	14235.4	50087.9
Cing	GBA	GBA-PD	GBA (L444P)	White	Not Hispanic or Latino	Male	5	66	10	-0.649104	-1.63013	-2.42721	375429	56.4022	8.49041	81.2959	45.1223	1012.84	151.293	88.2119	154.45	651.485	223.413	8929.5	1230.53	1670.9	6669.49	26369.7
Front	GBA	GBA-PD	GBA (A456P)	White	Not Hispanic or Latino	Male	15	76	8	-0.884902	-1.92455	-2.87688	237461	66.027	7.04759	234.832	35.6366	869.049	116.773	99.8886	224.515	1349.65	839.964	32163.7	5193.69	5714.96	18238	62772.4
Front	GBA	GBA-PD	GBA (N370S)	White	Not Hispanic or Latino	Male	9.5	70	17	-1.51271	-1.14064	-2.082	260583	72.4562	8.86579	275.763	56.6108	1707.65	200.914	165.323	377.777	2011.93	986.612	36030.3	7050.23	6468.84	19783.9	70207.6
Front	GBA	GBA-PD	GBA (L444P)	White	Not Hispanic or Latino	Female	9	72	26	-0.394883	-2.0944	-2.45081	246645	68.5807	7.39184	403.105	49.0331	706.773	101.636	98.6446	15.0769	1027.2	1187.59	46436.9	6682.33	7314.94	24347.2	80628.6
Front	GBA	GBA-PD	GBA (L444P)	White	Not Hispanic or Latino	Male	5	66	10	-1.38693	-1.98048	-1.77245	236979	65.8929	11.0016	230.88	56.5135	1382.96	140.928	106.486	214.78	1362.36	754.95	28018.4	4232.93	4825.04	15373.6	56702.5
Put	GBA	GBA-PD	GBA (A456P)	White	Not Hispanic or Latino	Male	15	76	8	-0.354056	-1.46004	-1.832	544052	103.516	10.9852	208.349	50.0206	838.952	99.2945	81.7634	158.333	679.754	620.887	19362.9	2658.98	2616.01	9007.56	35980.9
Put	GBA	GBA-PD	GBA (N370S)	White	Not Hispanic or Latino	Male	9.5	70	17	-0.854205	-1.75687	-2.39339	297260	56.5593	16.1652	718.684	148.718	1838.26	317.113	295.639	772.283	4010.23	2251.95	62371.1	15255.5	14442.4	41080.9	105539
Put	GBA	GBA-PD	GBA (L444P)	White	Not Hispanic or Latino	Female	9	72	26	-0.0421616	-0.978565	-1.02969	255732	48.6578	11.1559	269.455	51.148	759.726	146.616	145.338	329.987	1382.04	597.951	23368.6	4691.66	4999.62	17260.5	52081.8
Put	GBA	GBA-PD	GBA (L444P)	White	Not Hispanic or Latino	Male	5	66	10	-0.0731265	-1.2568	-1.52879	416165	79.183	12.6492	197.115	70.5099	1214.81	153.03	95.0755	185.801	1045.16	636.906	22165.2	2623.58	2803.82	11587.7	48810.5
Cer	GBA	GBA-PDD	GBA (S196P)	White		Female	12	66	16	-3.29154	-2.79481	-2.52003	527589	101.3	19.3488	144.651	65.2183	1299.06	204.486	108.064	214.08	887.872	272.742	13445.4	1974.77	2551.11	9559.72	27980.7
Cer	GBA	GBA-PDD	GBA (L444P)	White	Not Hispanic or Latino	Male	8	73	10	-2.65224	-2.15301	-2.30225	230551	44.2672	16.506	569.759	36.8245	1134.02	240.995	271.427	775.945	3474.95	1183.61	48699.3	10358.4	11768.7	33854.1	84599.4
Cer	GBA	GBA-PDD	GBA (N370S)	White		Male	11	83	14	-3.52564	-2.70555	-2.91391	220940	42.4218	16.357	137.154	28.5774	679.348	150.657	75.3422	166.087	512.1	252.722	15375.7	2807.21	3130.87	10212.2	28660.7
Cer	GBA	GBA-PDD	GBA (N370S)	White	Not Hispanic or Latino	Male	3	71	10	-3.99516	-2.38184	-2.18501	234409	45.0079	13.4015	316.031	24.5798	395.368	83.0981	69.6915	196.403	983.428	657.842	25003.5	4127.66	4612.91	15963.3	46686.2
Cer	GBA	GBA-PDD	GBA (N370S)	White	Not Hispanic or Latino	Male	14	86	10	-2.85319	-1.98884	-2.24819	270896	52.0136	22.04	366.133	51.3219	1457.38	302.735	183.694	487.159	2375.87	1093.73	38400.1	8243.35	7171.37	19897.3	59525.5
Cer	GBA	GBA-PDD	GBA (N370S)	White	Not Hispanic or Latino	Male	13	67	9	-3.22215	-2.22377	-3.48261	191187	36.709	23.3813	142.406	38.3522	689.44	128.457	77.061	174.451	690.149	242.891	15324.8	2411.06	2423.66	8638.33	28989
Cer	GBA	GBA-PDD	GBA Rec1	Black or African American	Not Hispanic or Latino	Male	14	61	9	-2.61326	-2.61884	-2.60341	270571	51.9513	11.5261	131.541	30.6034	586.663	124.658	72.2317	170.449	546.819	271.256	14658.3	2652.36	3149.22	10721.7	28470.6
Cer	GBA	GBA-PDD	GBA (N370S, R463C)	White	Not Hispanic or Latino	Male	21.5	67	13	-3.06711	-2.87548	-3.30095	118868	22.8233	155.447	716.768	58.8392	1424.6	226.663	213.943	604.401	3472.37	2319.52	58101	12471.4	10309	32677	89257.1
Cer	GBA	GBA-PDD	GBA (N370S)	White	Not Hispanic or Latino	Female	6	92	33	-2.32499	-1.98123	-2.39063	409234	78.5754	11.6702	248.351	74.025	483.295	99.1879	117.097	228.709	787.405	490.687	30035.8	6064.97	5526.45	16509.2	49665.6
Cer	GBA	GBA-PDD	GBA (N370S)	White	Not Hispanic or Latino	Male	2.5	79	14	-2.77466	-1.49068	-3.06082	335597	64.4365	19.8	345.344	73.6509	1729.76	396.615	259.574	636.243	2074.32	1253.32	52865.9	12249.9	11269.4	30109.2	80571.9
Cer	GBA	GBA-PDD	GBA (N370S)	White	Not Hispanic or Latino	Male	6	78	7	-2.26468	-2.23137	-2.47515	543822	104.417	13.6218	183.055	33.623	695.796	149.252	104.497	242.192	739.43	367.733	18293.9	4030.04	4083.02	12091.7	31620.9
Cer	GBA	GBA-PDD	GBA (R359X)	White	Not Hispanic or Latino	Male	7	58	21	-2.39674	-2.56695	-2.58197	201080	38.6086	21.4615	321.969	57.6061	1359.26	272.319	199.818	492.834	2110.91	752.843	32701.6	7583.25	7870.48	22590.8	59408.9
Cer	GBA	GBA-PDD	GBA (N370S)	White	Not Hispanic or Latino	Male	7	68	17	-2.61094	-2.68859	-3.17783	261000	50.1136	11.9706	135.975	34.3671	760.311	153.918	89.0385	211.757	804.711	294.956	18989	3153.96	3359.56	11189.1	32828.8
Cer	GBA	GBA-PDD	GBA Rec1	White		Male	9	72	6	-1.60848	-1.7601	-2.26728	539893	103.663	22.9885	310.92	72.7735	1455.46	304.473	209.932	489.174	1870.77	553.662	26419.2	5228.77	6017.66	17872.9	49522.4
Cing	GBA	GBA-PDD	GBA (S196P)	White		Female	12	66	16	0.655539	-1.62953	0.366255	429748	64.5629	12.6985	231.761	65.0645	1687.74	247.4	274.75	649.462	3674.96	603.416	26445	5171.73	6055.71	18770.7	55884.1
Cing	GBA	GBA-PDD	GBA (L444P)	White	Not Hispanic or Latino	Male	8	73	10	0.0838435	-1.93119	-1.74792	276847	41.592	15.0419	392.233	60.1989	791.132	123.396	128.947	256.653	1091.94	759.957	43326	4560.24	5859.18	22616.8	91673.8
Cing	GBA	GBA-PDD	GBA (N370S)	White		Male	11	83	14	0.249384	-1.52383	-1.22187	352677	52.9842	13.4361	244.918	52.3149	1139.23	163.22	151.297	284.466	1034.56	635.258	39120	4400.78	5419.46	20490.2	84309.4
Cing	GBA	GBA-PDD	GBA (N370S)	White	Not Hispanic or Latino	Male	3	71	10	0.784873	-0.907188	0.560131	280519	42.1436	14.3843	338.667	49.2813	1402.47	242.007	230.918	536.617	2043.54	1033.08	36899.3	6136.01	7439.73	24911.1	71230.5
Cing	GBA	GBA-PDD	GBA (N370S)	White	Not Hispanic or Latino	Male	14	86	10	1.25174	1.18577	0.404381	329427	49.4912	38.9745	228.128	120.81	2529.75	312.273	384.451	799.954	2164.75	499.716	22307.3	3431.29	5352.38	18424	52001.8
Cing	GBA	GBA-PDD	GBA (N370S)	White	Not Hispanic or Latino	Male	13	67	9	-0.116298	-1.36721	-2.68833	199212	29.9285	13.7769	233.192	47.6039	1043.68	189.791	181.39	513.952	2648.94	682.495	36738.3	5843.4	6639.83	23115.1	71582.1
Cing	GBA	GBA-PDD	GBA Rec1	Black or African American	Not Hispanic or Latino	Male	14	61	9	-1.17468	-2.27219	-0.684885	416784	62.6152	9.89231	373.538	34.6455	412.218	43.8255	42.9521	98.0883	603.624	1310.9	35722.2	3023.34	3313.23	12021.3	54993
Cing	GBA	GBA-PDD	GBA (N370S, R463C)	White	Not Hispanic or Latino	Male	21.5	67	13	-1.00053	-2.10394	-2.58785	143584	21.5713	161.212	229.333	75.1315	1359.82	214.242	226.526	576.783	3507.98	835.38	32608.9	6030.96	6216.79	21033.4	72500.9
Cing	GBA	GBA-PDD	GBA (N370S)	White	Not Hispanic or Latino	Female	6	92	33	0.578297	-0.805109	-2.70335	268629	40.3573	13.3731	311.885	89.954	1674.48	265.239	277.98	639.846	2700.75	1166.96	49334.5	7112.36	9156.53	30851.4	90579.2
Cing	GBA	GBA-PDD	GBA (N370S)	White	Not Hispanic or Latino	Male	2.5	79	14	0.670165	-0.517042	0.0790505	379715	57.0462	16.3329	187.651	61.7509	1536.5	281.566	234.127	516.985	2111.45	506.693	22376.4	3958.13	5378.92	17537.9	52022.7
Cing	GBA	GBA-PDD	GBA (N370S)	White	Not Hispanic or Latino	Male	6	78	7	0.781388	-0.993592	0.562704	374518	56.2655	14.7068	183.338	80.3864	1979.05	335.238	284.634	565.47	1961.03	442.628	23184.1	4568.52	5860.03	16526.9	53521.1
Cing	GBA	GBA-PDD	GBA (R359X)	White	Not Hispanic or Latino	Male	7	58	21	0.234611	-1.80868	-2.55201	404608	60.786	9.89814	442.211	60.3464	656.361	49.5038	42.2211	56.8409	468.858	1427.3	59680.1	4048.8	3546.08	15356	107126
Cing	GBA	GBA-PDD	GBA (N370S)	White	Not Hispanic or Latino	Male	7	68	17	-0.0887726	-1.6008	-2.92217	334487	50.2515	9.1639	138.341	54.2675	1103.85	199.707	152.974	351.452	1273.46	298.724	17534.7	2845.3	3842.13	13860.4	40879.1
Cing	GBA	GBA-PDD	GBA Rec1	White		Male	9	72	6	0.994535	0.946494	0.595511	389894	58.5754	17.0706	235.176	68.6846	1337.19	234.835	243.81	537.316	1749.79	476.364	27818.4	4644.66	6335.23	20410.4	55226.5
Front	GBA	GBA-PDD	GBA (S196P)	White		Female	12	66	16	0.777686	-1.22923	0.476862	151521	42.1309	12.5592	131.184	72.2407	1417.07	139.561	121.165	256.92	1211	355.53	11956.4	1795.59	2506.64	9559.69	36852.1
Front	GBA	GBA-PDD	GBA (L444P)	White	Not Hispanic or Latino	Male	8	73	10	-0.465727	-1.90834	-2.15076	174004	48.3826	14.7972	357.718	67.9338	1439.63	155.266	194.515	460.045	2789.99	1231.27	42473.1	6446.08	6966.03	21548.7	71638.5
Front	GBA	GBA-PDD	GBA (N370S)	White		Male	11	83	14	-0.876991	-1.89788	-2.39628	206127	57.3143	10.1224	205.633	46.4154	1075.54	131.683	112.973	265.189	1494.92	764.374	28443.5	4740.02	5163.2	16610.7	58042.7
Front	GBA	GBA-PDD	GBA (N370S)	White	Not Hispanic or Latino	Male	3	71	10	-0.27105	-2.15124	0.303396	216705	60.2557	10.0846	264.692	34.6833	865.052	122.368	123.41	339.21	1958.14	1225.14	37363.3	5283.89	6321.68	21976.7	71662.6
Front	GBA	GBA-PDD	GBA (N370S)	White	Not Hispanic or Latino	Male	14	86	10	0.730114	0.90116	0.558643	209724	58.3146	25.0208	242.182	77.6157	1856.46	206.052	206.5	479.273	2488.01	975.55	29869.5	4581.95	5080.25	15749.3	54873.7
Front	GBA	GBA-PDD	GBA (N370S)	White	Not Hispanic or Latino	Male	13	67	9	-0.873487	-2.02839	-2.55704	137424	38.2112	12.5189	306.973	32.0602	1008.65	149.088	158.589	466.506	2862	947.019	40200.7	7775.53	7354.09	21345.6	68812.1
Front	GBA	GBA-PDD	GBA Rec1	Black or African American	Not Hispanic or Latino	Male	14	61	9	-1.18421	-2.33296	-1.30327	200723	55.8119	8.73699	391.397	37.3877	690.842	118.144	116.264	295.753	1900.78	1820.51	58521.1	9450.34	9913.37	27868.3	104318
Front	GBA	GBA-PDD	GBA (N370S, R463C)	White	Not Hispanic or Latino	Male	21.5	67	13	-0.9913	-2.01161	-2.26512	83381.8	23.1846	103.483	293.596	45.4784	824.816	96.9461	99.8414	237.301	1717.32	1432.98	39890.9	5496.9	5326.81	17454.9	66092.1
Front	GBA	GBA-PDD	GBA (N370S)	White	Not Hispanic or Latino	Female	6	92	33	-0.600193	-1.95699	-2.28948	189979	52.8244	11.8467	354.2	72.7943	1187.41	132.85	141.214	365.649	2263.13	1638.37	46390.7	7042.33	6977.1	22588.9	78078.1
Front	GBA	GBA-PDD	GBA (N370S)	White	Not Hispanic or Latino	Male	2.5	79	14	0.271107	-1.95289	0.473582	185401	51.5514	8.58387	185.226	43.1285	978.928	133.976	135.254	315.297	1710.9	559.156	23842.1	3536.89	4479.88	14835	49653.8
Front	GBA	GBA-PDD	GBA (N370S)	White	Not Hispanic or Latino	Male	6	78	7	0.371259	-1.62869	0.473503	284940	79.2287	10.4754	406.918	36.7706	633.781	78.9103	103.973	269.824	1403.96	1252.51	43802.6	5735.39	7462.03	23327.8	81371.2
Front	GBA	GBA-PDD	GBA (R359X)	White	Not Hispanic or Latino	Male	7	58	21	-0.277983	-2.15105	-2.71901	295244	82.0937	13.7688	330.52	42.983	1003.72	116.528	109.262	239.387	1136.22	1067.1	40624	4886.26	5548.02	17867.9	63969.6
Front	GBA	GBA-PDD	GBA (N370S)	White	Not Hispanic or Latino	Male	7	68	17	-0.998228	-2.10191	-2.98701	191920	53.3642	8.68195	197.268	57.4587	1445.41	160.588	162.441	419.568	2209.85	741.672	30595.8	4972.23	5723.92	17982.6	57142.4
Front	GBA	GBA-PDD	GBA Rec1	White		Male	9	72	6	0.863413	0.267511	0.527165	269837	75.0292	19.9789	724.211	59.8281	1935.79	229.522	328.911	793.12	4079.68	2687.05	75548.1	16859.3	16349.5	41089.5	111772
Put	GBA	GBA-PDD	GBA (S196P)	White		Female	12	66	16	0.594302	-1.44594	-0.128919	444943	84.6586	10.9956	156.622	75.0082	1348.13	136.668	100.207	211.164	1428.64	561.062	17274.5	2441.04	1956.12	8454.36	38383.1
Put	GBA	GBA-PDD	GBA (L444P)	White	Not Hispanic or Latino	Male	8	73	10	-0.113963	-1.50269	-1.61471	331659	63.1042	14.7731	272.672	55.3327	816.039	97.3261	92.0736	180.643	833.19	676.82	23429.1	2444.46	2645.45	10624.7	41732.6
Put	GBA	GBA-PDD	GBA (N370S)	White		Male	11	83	14	-0.324975	-1.17934	-1.23721	442505	84.1948	13.3008	259.922	59.5601	547.704	32.7575	177.533	431.771	1937.21	942.918	33184.3	6025.83	6770.11	20479.5	61858.1
Put	GBA	GBA-PDD	GBA (N370S)	White	Not Hispanic or Latino	Male	3	71	10	0.584641	-1.44862	0.558887	293318	55.8092	12.6452	245.914	42.3758	673.243	95.8845	99.1354	242.628	1076.5	662.196	18313.7	2484.18	2640.94	11012.3	38103.3
Put	GBA	GBA-PDD	GBA (N370S)	White	Not Hispanic or Latino	Male	14	86	10	1.18156	0.693241	0.670324	325499	61.9322	21.2851	222.979	267.12	1748.43	220.222	181.605	408.069	2222.48	689.289	18503.4	2835.12	2687.24	10332.1	37406.4
Put	GBA	GBA-PDD	GBA (N370S)	White	Not Hispanic or Latino	Male	13	67	9	-0.192402	-1.56667	-1.65707	394615	75.0828	16.7809	158.547	58.8466	589.608	100.635	106.981	240.41	949.49	352.472	13698	2193.01	2531.2	9070.93	30896.8
Put	GBA	GBA-PDD	GBA Rec1	Black or African American	Not Hispanic or Latino	Male	14	61	9	-0.283852	-2.04557	-2.23034	359181	68.3407	7.59541	216.492	35.8893	638.086	101.086	103.432	255.657	1376.75	825.986	27918.5	5415.66	5539.8	17955.3	55209.2
Put	GBA	GBA-PDD	GBA (N370S, R463C)	White	Not Hispanic or Latino	Male	21.5	67	13	0.284037	-1.88747	-2.07253	202047		175.714	610.971	171.374	1869.66	310.069	379.99	903.037	4606.26	1784.44	61883.2	12166.5	13641.2	42028.7	131690
Put	GBA	GBA-PDD	GBA (N370S)	White	Not Hispanic or Latino	Female	6	92	33	0.260504	-0.741198	-1.27553	384244	73.1095	19.4281	500.43	119.03	1439.53	215.673	149.338	367.58	1823.96	1302.59	38776.7	4125.54	4583.49	19732.7	67898.4
Put	GBA	GBA-PDD	GBA (N370S)	White	Not Hispanic or Latino	Male	2.5	79	14	0.319287	-1.59636	0.343012	317373	60.3861	10.2243	88.7838	45.8678	1090.08	189.02	136.779	285.245	1245.49	326.663	11543.1	2166.12	2581.68	9371.59	30746.6
Put	GBA	GBA-PDD	GBA (N370S)	White	Not Hispanic or Latino	Male	6	78	7	0.764093	-1.14221	0.597838	335328	63.8023	14.2609	284.522	72.0592	1753.65	274.204	272.8	619.111	2547.63	721.485	29416.4	6610.69	8026.32	23034	58660.8
Put	GBA	GBA-PDD	GBA (R359X)	White	Not Hispanic or Latino	Male	7	58	21	0.109405	-1.50013	-1.69492	295153	56.1583	13.7271	415.065	61.9462	1768.79	272.934	277.154	701.252	2839.3	894.276	41399.5	9478.72	10714.6	32615.3	78412.7
Put	GBA	GBA-PDD	GBA (N370S)	White	Not Hispanic or Latino	Male	7	68	17	-0.408711	-1.66418	-1.83255	243364	46.3046	12.5053	286.647	110.017	1065.08	149.251	146.823	364.987	1636.19	731.966	26005.2	3689.66	4681.31	16574.4	53812
Put	GBA	GBA-PDD	GBA Rec1	White		Male	9	72	6	0.826803	-0.166334	0.31252	421882	80.2708	14.6929	269.197	73.2978	1233.72	173.37	197.087	395.904	2161.54	764.534	31923	5635.06	5269.14	18031.6	60058.2
Cer	Idiopathic	iDLB	None	White	Not Hispanic or Latino	Male	4	66	4	-2.64309	-1.93439	-2.40326	390562	74.9902	15.2244	555.354	83.2892	1543.82	222.02	179.247	487.848	3528.86	1808.89	63848.4	10820.3	10897.5	36230.2	102028
Cer	Idiopathic	iDLB	None	White	Not Hispanic or Latino	Male	24	71	9	-0.975021	-0.961809	-1.40584	294047	56.4588	12.12	482.182	31.8264	623.678	118.816	125.61	348.126	1791.63	1344.99	51319.3	10198.4	10123.9	32428.1	79327.4
Cer	Idiopathic	iDLB	None	White	Not Hispanic or Latino	Male	30	77	8	-2.56032	-1.73724	-2.41886	533449	102.425	14.4	198.28	35.882	936.11	181.762	118.96	310.155	965.651	283.609	19406.3	3442.41	4625.11	14944.1	39052.6
Cer	Idiopathic	iDLB	None	White	Not Hispanic or Latino	Male	16	80	9	-2.25052	-1.53497	-2.15969	473251	90.867	15	247.469	29.0388	482.063	96.9514	75.2744	171.533	667.071	445.825	29162.6	4923.78	4847.38	17287.1	50643.1
Cer	Idiopathic	iDLB	None	White	Not Hispanic or Latino	Male	9	71	9	-2.51595	-1.99878	0.228679	267732	51.4062	15.7606	237.827	37.3451	641.607	141.639	111.946	274.096	999.206	561.464	32696.9	6058.61	6467.09	19415.4	52655.1
Cer	Idiopathic	iDLB	None	White	Not Hispanic or Latino	Male	12	68	8	-3.22871	-2.27956	-2.87501	314197	60.3277	14.5514	174.541	26.6555	729.58	116.909	73.045	178.396	585.745	342.049	14744.2	2427.6	2561.55	9484.84	26613.3
Cer	Idiopathic	iDLB	None			Male	17	62	NA	-2.64069	-3.01799	-2.62414	189535	36.3919	15.4649	248.821	19.9381	566.422	124.556	89.6359	237.175	993.788	632.925	32385.2	5912.43	6262.39	18713.8	50842.6
Cer	Idiopathic	iDLB	None	White	Not Hispanic or Latino	Male	6	70	6	-2.10014	-1.48381	-2.27404	365326	70.1447	14.5738	221.379	55.6647	747.454	138.886	101.128	234.653	844.109	569.232	19280.3	3489.6	3361.32	11502.7	34472.3
Cer	Idiopathic	iDLB	None	White	Not Hispanic or Latino	Female	9	81	13	-3.32361	-2.46925	-2.79784	606465	116.445	15.3865	336.883	35.1801	509.807	88.3437	92.714	262.117	913.631	700.854	35753.9	6287.49	7067.55	22850.6	59241.1
Cer	Idiopathic	iDLB	None	White	Not Hispanic or Latino	Female	6	69	5	-3.13452	-2.16301	-2.40435	458922	88.1158	11.4887	271.327	31.4332	542.445	110.285	102.135	251.202	931.368	730.299	33907.1	7106.45	6608.54	18938	55980.2
Cer	Idiopathic	iDLB	None	White	Not Hispanic or Latino	Male	21	67	5	-2.25584	-2.41185	-3.40482	615846	118.246	9.84249	291.109	29.3422	355.034	45.4801	23.2742	35.858	207.668	465.558	31023.3	2688.75	2654.07	11881.7	62056.7
Cing	Idiopathic	iDLB	None	White	Not Hispanic or Latino	Male	4	66	4	0.908071	1.14984	0.517673	833058	125.154	22.2909	218.909	128.661	1902.96	270.782	332.274	686.535	1832.21	536.523	27203.7	3065.69	5084.59	21254	63319.1
Cing	Idiopathic	iDLB	None	White	Not Hispanic or Latino	Male	24	71	9	0.473905	-0.945897	-2.34587	469979	70.607	11.8892	376.338	37.8648	883.105	121.711	159.592	498.49	2903.87	959.36	40945.5	6922.22	7783.16	27469	84906.5
Cing	Idiopathic	iDLB	None	White	Not Hispanic or Latino	Male	30	77	8	-0.0906112	0.109269	0.281359	772411	116.043	15.5687	234.157	40.5077	968.531	134.172	113.203	264.716	1236.02	327.33	15916.8	2593.63	3090.8	10905.7	38599.5
Cing	Idiopathic	iDLB	None	White	Not Hispanic or Latino	Male	16	80	9	1.18604	0.00130152	0.367558	548063	82.3379	15.9107	128.571	64.422	949.554	146.844	169.353	335.864	939.108	316.34	15365.4	2308.13	3413.64	13723.9	46280
Cing	Idiopathic	iDLB	None	White	Not Hispanic or Latino	Male	9	71	9	0.434765	0.0164998	0.147477	365084	54.8481	15.26	516.6	25.9454	750.831	180.578	248.012	747.224	4173.18	1342.56	49224.9	10646	11836.3	34634.5	93356.8
Cing	Idiopathic	iDLB	None	White	Not Hispanic or Latino	Male	12	68	8	0.70085	-0.819244	0.692403	532063	79.9341	13.0273	579.091	56.8105	1841.39	278.403	296.718	822.139	3509.22	1464.55	63697.9	10906.3	13697.1	44856	115965
Cing	Idiopathic	iDLB	None			Male	17	62	NA	-0.0602752	-1.34747	-2.59025	161233	24.2227	11.0291	114.436	29.4952	861.261	136.19	88.243	186.47	596.613	214.621	11576.6	1650.09	2380.95	9047.58	27985.4
Cing	Idiopathic	iDLB	None	White	Not Hispanic or Latino	Male	6	70	6	-0.50307	0.0413927	0.113576	344047	51.6876	12.5949	225.333	52.8302	1161.96	171.392	172.977	410.154	1437.44	794.84	26313.3	4950.19	5873.28	18825.6	52236.3
Cing	Idiopathic	iDLB	None	White	Not Hispanic or Latino	Female	9	81	13	-0.0650636	-1.9448	0.349846	811368	121.895	11.616	273.12	38.0742	846.559	153.823	191.396	550.994	2839.09	739.999	34613.1	6552.39	8083.98	24511.1	75623.9
Cing	Idiopathic	iDLB	None	White	Not Hispanic or Latino	Female	6	69	5	0.615497	-0.268156	0.396033	663865	99.7353	12	197.679	46.736	1115.68	213.856	228.26	522.068	1668.62	511.234	24683.8	5083.43	7036.2	20528.4	56652.2
Cing	Idiopathic	iDLB	None	White	Not Hispanic or Latino	Male	21	67	5	0.940269	0.397499	0.248191	543877	81.709	9.66218	297.055	63.2151	1671.57	281.009	296.878	724.708	2885.01	713.327	38190.2	6974.16	9054.8	28444.2	78857.2
Front	Idiopathic	iDLB	None	White	Not Hispanic or Latino	Male	4	66	4	0.63069	1.16012	0.395344	368300	102.407	11.8368	365.856	80.5428	1764.61	219.759	221.859	521.229	2277.55	1345.85	49741.8	7641.02	8881.4	28294	81388.7
Front	Idiopathic	iDLB	None	White	Not Hispanic or Latino	Male	24	71	9	-0.965846	-1.94869	-2.44581	381000	105.938	6.62757	151.946	31.3353	576.62	70.2373	62.3187	135.035	852.336	329.797	13239.8	1598.7	2153	9002.54	36346.8
Front	Idiopathic	iDLB	None	White	Not Hispanic or Latino	Male	30	77	8	0.292886	-0.788283	0.513584	519683	144.5	12.6343	306.857	47.5182	831.622	87.0565	93.2074	245.387	1090.12	634.349	24516.3	3208.95	4685.7	17006.9	48049.5
Front	Idiopathic	iDLB	None	White	Not Hispanic or Latino	Male	16	80	9	-0.0245281	-1.50344	0.663284	198848	55.2904	9.94154	146.031	48.0439	877.937	100.44	93.6157	190.095	975.669	412.782	17547.4	2655.35	3009.25	11567.3	40986.7
Front	Idiopathic	iDLB	None	White	Not Hispanic or Latino	Male	9	71	9	0.404834	-1.30864	0.154688	201785	56.1071	17.3488	404.186	38.6662	989.695	169.531	194.993	502.421	2208.42	1468.66	50020.5	10904.6	12703	35520.2	84140.4
Front	Idiopathic	iDLB	None	White	Not Hispanic or Latino	Male	12	68	8	0.168785	-1.50094	0.543857	137477	38.226	10.2848	248.172	45.0245	1294.92	133.341	109.986	292.699	1310.41	813.114	32007.2	4039.69	5617.63	19821.8	64528.1
Front	Idiopathic	iDLB	None			Male	17	62	NA	-0.8335	-2.304	-2.71662	72193.4	20.0736	10.7586	187.448	29.0375	907.449	125.812	106.905	274.917	1298.94	537.539	19988	3817.64	4616.19	14656.9	39072.9
Front	Idiopathic	iDLB	None	White	Not Hispanic or Latino	Male	6	70	6	-0.690072	-2.19771	0.225091	171720	47.7474	8.95409	200.661	45.5346	875.033	86.7235	76.5826	165.964	606.958	711.664	22131	2809.77	3366.84	11808.1	41321.4
Front	Idiopathic	iDLB	None	White	Not Hispanic or Latino	Female	9	81	13	-0.426702	-1.84894	0.424678	375419	104.387	12.7102	255.184	54.0467	846.223	112.485	89.0856	180.523	954.82	794.424	32227.7	3890.53	4516.51	17630.1	76966.3
Front	Idiopathic	iDLB	None	White	Not Hispanic or Latino	Female	6	69	5	0.307988	-0.774037	0.639506	430186	119.615	14.0653	139.184	65.0514	1277.34	138.862	110.875	214.814	675.297	430.702	13324.4	1788.48	2674.89	9634.79	35633.1
Front	Idiopathic	iDLB	None	White	Not Hispanic or Latino	Male	21	67	5	0.035562	-0.292678	0.0824493	256388	71.2896	7.7632	221.84	46.8607	1160.08	172.563	159.536	355.527	2105.15	700.52	31469	5463.18	6071.51	19511.8	62199.6
Put	Idiopathic	iDLB	None	White	Not Hispanic or Latino	Male	24	71	9	-0.755913	-2.05688	-2.30766	563285	107.175	17.084	810.746	119.014	982.442	151.38	209.361	592.7	3762.19	1942.99	59402.3	12352.9	13703.2	40948.3	111982
Put	Idiopathic	iDLB	None	White	Not Hispanic or Latino	Male	30	77	8	0.366328	-0.865681	0.565028	615693	117.147	9.86341	160.976	51.4355	435.499	37.2074	25.971	58.5731	299.108	518.3	10609.6	678.602	685.668	3486.17	22785.9
Put	Idiopathic	iDLB	None	White	Not Hispanic or Latino	Male	16	80	9	0.852805	-0.662839	0.765555	617098	117.414	14.0757	158.054	56.2522	736.402	160.872	148.942	263.246	707.013	404.987	17446	2126.7	3085.37	13617.8	42313
Put	Idiopathic	iDLB	None	White	Not Hispanic or Latino	Male	9	71	9	0.673588	-1.21156	-0.707348	339683	64.6309	18.1309	448.8	65.4319	691.863	101.016	112.161	269.031	1313.75	1240.28	32588.8	4757.21	5758.35	20045.1	62328.4
Put	Idiopathic	iDLB	None	White	Not Hispanic or Latino	Male	12	68	8	0.433081	-1.27709	0.358004	444485	84.5714	11.7419	141.837	50.2895	668.685	66.247	50.311	99.8831	480.495	334.26	9314.03	953.05	1034.09	4765.62	21176.3
Put	Idiopathic	iDLB	None			Male	17	62	NA	0.0369446	-1.82068	-1.54832	161735	30.7731	18.9909	302.909	42.9032	816.804	109.83	107.662	278.066	1065.15	766.866	30933	3823.37	5846.32	22070.1	57736
Put	Idiopathic	iDLB	None	White	Not Hispanic or Latino	Male	6	70	6	0.26383	-1.2753	-0.307178	474138	90.2135	11.2204	152.234	49.8011	968.652	156.442	154.211	330.393	1066.36	610.286	15678	3399.82	3510.61	10661.8	33727.1
Put	Idiopathic	iDLB	None	White	Not Hispanic or Latino	Female	6	69	5	0.80652	-0.583022	0.751525	618875	117.752	10.7644	157.244	51.4614	965.157	177.895	146.205	310.014	1192.16	429.42	16941	3034.56	3711.04	12918.5	40141.2
Put	Idiopathic	iDLB	None	White	Not Hispanic or Latino	Male	21	67	5	0.198865	-0.861621	-0.00929967	558349	106.236	5.52636	185	44.8768	826.076	86.4417	72.121	188.864	1596.83	765.649	23513.3	3030.06	2615.58	13256	54844.1
Cer	Idiopathic	iPD	None	White	Not Hispanic or Latino	Female	21	80	11	-3.02142	-2.31316	-3.03439	730387	140.239	10.8871	155.129	33.5095	709.866	139.966	74.5333	164.269	391.609	408.746	23312.1	3970.76	4453.91	14152.7	38445.5
Cer	Idiopathic	iPD	None	White	Not Hispanic or Latino	Male	19.5	63	6	-2.44193	-2.41952	-2.46687	400069	76.8155	10.2834	499.709	42.3059	632.036	104.802	95.8083	290.748	1185.53	1609.96	38424.8	7548.46	7870.54	23961.4	59512.2
Cer	Idiopathic	iPD	None	White	Not Hispanic or Latino	Female	12	76	NA	-2.42551	-2.21221	-2.60715	425103	81.6224	18.424	150.9	48.6441	1095.41	258.555	123.487	275.817	700.505	635.999	27233.8	5439.2	5771.32	19188.3	46959.1
Cer	Idiopathic	iPD	None	White	Not Hispanic or Latino	Male	16	86	26	-2.62662	-2.33687	-2.7369	446206	85.6742	11.8699	498.578	46.4837	762.965	166.86	167.622	485.29	1762.31	1292.54	38983.6	8515.63	9266	27086.9	67792.2
Cer	Idiopathic	iPD	None	White	Not Hispanic or Latino	Female	5	70	18	-1.86733	-2.27852	-2.44927	430410	82.6413	8.70199	246.517	25.9993	859.683	167.445	99.7031	252.619	993.529	612.565	32637.5	6113.86	5862.76	18224.2	49473.3
Cer	Idiopathic	iPD	None	White	Not Hispanic or Latino	Male	21.5	58	8	-5.39794	-2.16633	-2.3529	298057	57.2287	15.6993	132.828	45.6984	1158.98	219.864	78.0999	140.171	569.156	231.228	13569.6	2058.62	1977.03	6980.03	24955.3
Cer	Idiopathic	iPD	None	White	Not Hispanic or Latino	Female	3.5	77	11	-2.09618	-1.58902	-1.90036	525385	100.877	15.1759	269.69	43.1293	1004.3	180.779	121.757	253.584	827.135	517.34	27850.9	5674.9	6620.66	20720.2	51689.8
Cer	Idiopathic	iPD	None	White		Male	3.5	62	9	-2.20921	-2.14525	-2.36791	669934	128.631	17.4965	192.671	64.1207	1884.3	413.564	160.938	271.51	879.846	362.597	21227.6	3911.45	4181.16	11725.4	37602.2
Cer	Idiopathic	iPD	None	White	Not Hispanic or Latino	Male	5	81	12	-1.84423	-2.14349	-1.87397	420461	80.731	12.7396	499.774	24.4233	1429.6	267.86	248.951	657.249	3588.96	1547.46	62461.7	16443.7	12727.9	35694.7	97508.6
Cer	Idiopathic	iPD	None	White	Not Hispanic or Latino	Male	7	84	19	-3.22884	-1.61081	-2.14797	556371	106.827	13.3929	101.669	40.8427	579.251	100.373	57.7671	113.248	209.738	236.109	13909.8	1978.97	2130.22	8937.98	26901.7
Cer	Idiopathic	iPD	None	White		Female	17	79	20	-2.83734	-1.86066	-1.81674	505200	97.0015	7.49892	183.812	31.5002	714.542	92.3694	78.7639	213.072	866.2	524.439	20617.3	4253.86	3911.22	12029.6	33885.9
Cer	Idiopathic	iPD	None	White	Not Hispanic or Latino	Female	5.5	72	22	-2.28683	-2.22688	-2.19897	678064	130.192	8.3194	180.672	39.0158	1027.12	259.422	160.514	308.425	1132.94	388.814	19508.2	5125.34	4797.05	12202.8	31569.6
Cing	Idiopathic	iPD	None	White	Not Hispanic or Latino	Female	21	80	11	-0.848575	-1.65677	-2.32777	600044	90.1471	7.96686	199.657	33.8338	870.675	159.001	130.879	301.925	973.787	422.521	20146	4175.74	5232.14	16480.7	44749.7
Cing	Idiopathic	iPD	None	White	Not Hispanic or Latino	Male	19.5	63	6	-0.522544	-1.92401	-2.82886	507702	76.2743	6.85109	267.328	41.0683	1010.9	208.385	194.371	487.768	1896.01	932.186	36771.2	7643.19	8655.47	26663.3	71403.3
Cing	Idiopathic	iPD	None	White	Not Hispanic or Latino	Female	12	76	NA	-0.278148	-1.16738	-0.598994	603897	90.7261	9.22154	161.333	53.1727	1065.26	171.735	178.674	391.871	1090.7	656.599	26248.7	4147.8	6066.43	20787.1	53569.7
Cing	Idiopathic	iPD	None	White	Not Hispanic or Latino	Male	16	86	26	0.0607258	-1.57379	-0.148166	589249	88.5254	8.26426	136.033	57.8241	1269.63	194.974	118.727	236.323	775.341	351.91	12591.4	1783.58	2786.11	10931.1	36988.4
Cing	Idiopathic	iPD	None	White	Not Hispanic or Latino	Female	5	70	18	-0.999163	-0.560543	-2.67556	634986	95.3966	6.75329	263.148	23.55	1392.79	247.585	225.825	578.784	2808.71	646.822	27465.8	6757.16	7426.3	20028.6	52382.4
Cing	Idiopathic	iPD	None	White	Not Hispanic or Latino	Male	21.5	58	8	-1.4957	-2.28887	-2.85507	547521	82.2564	6.55765	325.098	51.776	1052.56	187.606	226.874	616.578	2886.04	1168.71	50163.5	8936.97	9003.87	29814.1	92999.4
Cing	Idiopathic	iPD	None	White	Not Hispanic or Latino	Female	3.5	77	11	-0.704956	-1.35762	-2.56233	607440	91.2583	11.3636	254.157	44.2196	1400.95	263.436	159.19	336.885	1306.78	474.809	23063.3	4561.57	5596.28	18753.9	51390.4
Cing	Idiopathic	iPD	None	White		Male	3.5	62	9	-0.968259	-2.00686	-2.87038	740641	111.27	8.675	331.083	29.4613	972.268	169.338	132.412	359.201	2014.02	903.183	40893.2	7134.99	7230	24097	75644.9
Cing	Idiopathic	iPD	None	White	Not Hispanic or Latino	Male	5	81	12	-2.08406	-0.768822	0.0689795	509937	76.6101	11.4545	266.083	129.12	1202.33	216.553	225.84	471.087	1849.99	433.647	26258.6	4820.52	6717.2	20860.3	62407.2
Cing	Idiopathic	iPD	None	White	Not Hispanic or Latino	Male	7	84	19	0.115719	-0.593664	-2.51088	813872	122.272	10.2769	143.487	50.8729	1450.85	191.394	98.2997	173.663	618.612	232.72	14066.3	1820.82	2118.2	7491.93	42380
Cing	Idiopathic	iPD	None	White		Female	17	79	20	-1.69231	-1.66266	-1.06881	516910	77.6576	6.749	158.5	91.9676	1463.62	230.204	189.155	319.15	995.833	641.967	44982.3	4664.4	5741.97	19666	147010
Cing	Idiopathic	iPD	None	White	Not Hispanic or Latino	Female	5.5	72	22	0.138743	-0.195139	0.188841	808683	121.492	7.16955	281.731	57.7816	853.661	123.9	143.102	287.824	902.091	760.584	66626	6028.86	8428.61	33642.5	142553
Front	Idiopathic	iPD	None	White	Not Hispanic or Latino	Female	21	80	11	-1.81405	-2.0552	-2.21751	284845	79.2022	4.99628	152.93	31.1102	862.792	113.134	104.6	254.014	1097.25	672.479	26559.5	5492.44	6155.57	19325.4	52314.8
Front	Idiopathic	iPD	None	White	Not Hispanic or Latino	Male	19.5	63	6	-1.61882	-2.30754	-2.38479	584904	162.635	4.5328	172.88	30.5041	876.679	113.365	93.7877	229.15	1161.43	708.95	26618.7	4871.95	4964.04	15102.2	51555.5
Front	Idiopathic	iPD	None	White	Not Hispanic or Latino	Female	12	76	NA	-1.0828	-1.87637	0.19606	574250	159.672	7.92941	121.569	48.0446	921.065	113.753	87.9533	182.069	753.005	864.339	28023	3453.67	4064.39	15006.1	50590.7
Front	Idiopathic	iPD	None	White	Not Hispanic or Latino	Male	16	86	26	-0.453775	-1.69298	0.0543265	261326	72.6626	6.7589	229.738	42.659	1005.46	115.877	99.7328	258.462	1345.02	912.7	30560.8	4498.44	5387.69	18227.6	63153.6
Front	Idiopathic	iPD	None	White	Not Hispanic or Latino	Female	5	70	18	-1.80003	-0.270959	-2.20718	440443	122.467	5.31405	239.432	34.3442	1052.52	128.268	110.498	281.909	1370.9	720.246	27586.9	4481.65	5569.17	18785	49226.1
Front	Idiopathic	iPD	None	White	Not Hispanic or Latino	Male	21.5	58	8	-1.81419	-2.11745	-2.33372	238417	66.2926	7.05581	212.186	58.1778	799.769	116.98	116.458	233.958	1055.41	671.322	29762	4427.13	4515.75	15144.9	53532.9
Front	Idiopathic	iPD	None	White	Not Hispanic or Latino	Female	3.5	77	11	-1.62602	-1.61251	-2.22476	278576	77.4591	7.47407	422.667	38.5826	1249.43	191.644	213.94	530.828	2050.1	1567.25	50374.9	12438	14042.2	35506.7	83435.8
Front	Idiopathic	iPD	None	White		Male	3.5	62	9	-1.38778	-1.96129	-2.38961	170416	47.3849	7.87934	414.744	35.4778	1566.02	207.941	217.673	559.536	3530.16	1716.14	64234.7	13948.2	12668.7	35382.7	112532
Front	Idiopathic	iPD	None	White	Not Hispanic or Latino	Male	5	81	12	-1.94744	-1.51378	0.0212112	299700	83.3328	6.72874	252.874	96.7368	840.685	133.489	145.72	278.198	1639.19	692.222	31151.3	5649.86	5672.87	18145.7	63398.9
Front	Idiopathic	iPD	None	White	Not Hispanic or Latino	Male	7	84	19	-1.2888	-1.77879	-1.94498	512470	142.494	6.46244	82.6098	39.141	737.695	65.942	42.3116	69.8779	233.308	217.929	8139.5	720.712	889.302	3896.67	19641.3
Front	Idiopathic	iPD	None	White		Female	17	79	20	-0.563623	-1.17347	0.117516	518663	144.216	7.20528	190.943	64.01	1353.2	215.999	185.782	474.03	1882.85	632.159	25952.7	6228.63	7130.04	19841.5	49167
Front	Idiopathic	iPD	None	White	Not Hispanic or Latino	Female	5.5	72	22	-1.10959	-1.49078	0.150961	441779	122.838	6.27126	391.866	42.9193	1224.57	225.713	284.505	600.572	2978.98	1394.19	54716.3	14419.7	16186.5	39611.4	95625.4
Put	Idiopathic	iPD	None	White	Not Hispanic or Latino	Female	21	80	11	-0.878119	-1.46405	-1.33898	726426	138.216	7.23323	214.708	125.462	865.198	114.395	112.182	247.869	1075.66	791.195	21735.7	3854.84	4397.59	14162.3	42348.6
Put	Idiopathic	iPD	None	White	Not Hispanic or Latino	Male	19.5	63	6	-0.41022	-1.4286	-1.40976	505537	96.1877	7.224	99.5586	37.8482	770.186	137.128	84.9684	176.477	573.722	314.766	10119.2	1330	1601.76	6774.51	24740.8
Put	Idiopathic	iPD	None	White	Not Hispanic or Latino	Female	12	76	NA	-0.320064	-1.35675	0.228793	393422	74.8559	12.0982	530.291	64.0954	1734.85	290.863	298.334	717.65	3494.78	3176.67	77195.6	14994.6	15891.1	48349.5	128092
Put	Idiopathic	iPD	None	White	Not Hispanic or Latino	Male	16	86	26	0.190533	-1.27716	0.398366	443393	84.3637	15.1115	348.743	96.2488	1766.95	295.72	283.141	641.398	2992.19	1295.33	34295.7	8113.69	9741.13	27928.8	77156
Put	Idiopathic	iPD	None	White	Not Hispanic or Latino	Female	5	70	18	-0.7591	-0.971527	-1.69638	680201	129.421	6.30311	69.7511	36.945	550.912	53.0611	21.4168	33.1278	160.11	185.609	4362.43	341.884	381.43	2053.05	13580.1
Put	Idiopathic	iPD	None	White	Not Hispanic or Latino	Male	21.5	58	8	-1.08365	-1.82122	-1.85852	534374	101.675	8.96276	306.703	54.3093	1006.13	138.066	139.601	368.706	2331.84	921.624	36555.1	5783.56	4830.35	18426.7	68674.7
Put	Idiopathic	iPD	None	White	Not Hispanic or Latino	Female	3.5	77	11	-0.600027	-1.7612	-1.64306	522219	99.3619	10.6299	233.373	45.2059	867.312	118.138	96.3711	216.83	854.631	598.694	21696.4	3332.06	4173.42	14826.6	43794.5
Put	Idiopathic	iPD	None	White		Male	3.5	62	9	-0.636009	-1.8103	-2.33985	661944	125.947	11.9294	479.059	57.1252	1233.6	178.571	177.02	462.483	3084.29	1562.66	57236.8	10954.8	9081.17	32552.5	106053
Put	Idiopathic	iPD	None	White	Not Hispanic or Latino	Male	5	81	12	-1.46275	-1.42511	-1.44142	676856	128.784	10.7675	209.329	142.752	875.188	166.317	201.615	363.465	1158.18	301.092	14690.8	2952.16	3683.2	12755.4	40843.5
Put	Idiopathic	iPD	None	White	Not Hispanic or Latino	Male	7	84	19	-0.202705	-0.973446	-1.31346	580651	110.48	12.325	83.775	77.6809	1568.11	299.779	162.658	255.721	414.046	202.446	7576.7	873.514	1092.31	5298.84	19767.7
Put	Idiopathic	iPD	None	White		Female	17	79	20	-0.29775	-1.4027	-0.263788	461796	87.8652	10.6263	470.211	57.9829	1400.46	167.047	130.877	293.95	1156.98	1425.45	45304.4	5116.1	5101.14	21779.6	61302
Put	Idiopathic	iPD	None	White	Not Hispanic or Latino	Female	5.5	72	22	0.472666	-0.561996	0.570832	573341	109.089	10.0054	135.961	60.5917	1124.7	225.643	175.586	272.83	847.28	277.433	11881.6	1970.54	2198.21	7780.58	26778
Cer	Idiopathic	iPDD	None	White	Not Hispanic or Latino	Male	7.5	78	25	-1.95158	-1.80582	-2.02591	454707	87.3064	11.5537	209.157	51.3186	896.558	136.4	121.422	289.107	1160.19	571.773	26167.7	4064.56	4444.07	14207.9	44197.5
Cer	Idiopathic	iPDD	None	White		Male	4	79	9	-2.29963	-2.59588	-2.34437	515511	98.9812	15.0254	242.62	44.8411	972.785	183.05	127.984	254.655	920.393	380.632	22794.8	4045.76	4103.2	13178.1	40730.7
Cer	Idiopathic	iPDD	None	White	Not Hispanic or Latino	Male	10	87	15	-1.8504	-1.73981	-0.0562756	282121	54.1688	13.9606	199.676	37.0337	568.768	142.928	109.028	263.359	1145.46	430.906	22807.2	4213.29	4378.09	15940.5	47157.5
Cer	Idiopathic	iPDD	None	White		Male	4	64	17	-3.20463	-2.2059	-2.67477	341363	65.5438	10.6482	249.159	30.9292	1052.25	223.031	145.033	348.476	1751.16	657.822	25724	5443.68	5319.09	16439.3	45573.3
Cer	Idiopathic	iPDD	None	White	Not Hispanic or Latino	Male	5	73	14	-2.9475	-1.85945	-2.66327	511131	98.1403	15.0382	214.002	40.9858	871.555	205.289	168.624	379.903	1295.93	568.311	30948.7	6773.92	7173.25	20021.8	53915.9
Cer	Idiopathic	iPDD	None	White	Not Hispanic or Latino	Male	18	87	28	-2.17336	-1.78961	-2.2775	365549	70.1876	11.4153	534.942	61.221	1141.76	163.407	120.404	366.152	2453.48	1554.31	54171.1	11459	8785.37	28421.3	94214.8
Cer	Idiopathic	iPDD	None	White	Not Hispanic or Latino	Male	20	63	23	-2.96789	-2.4786	-3.27116	290938	55.8619	16.3616	297.425	29.9396	448.863	106.577	95.4776	261.467	1341.59	498.018	21158	4767.33	4399.02	13950.4	40250.7
Cer	Idiopathic	iPDD	None	White	Not Hispanic or Latino	Male	5	71	7	-2.45713	-3.00692	-1.06702	460598	88.4375	11.6348	191.652	38.8454	728.456	139.783	115.298	332.069	1193.59	401.33	19217.6	3803.07	3982	12796.7	36913.8
Cer	Idiopathic	iPDD	None	White	Not Hispanic or Latino	Male	10	59	20	-2.96274	-3.01362	-2.9004	316050	60.6835	15.6779	1185.37	27.0523	771.841	78.0317	58.5525	183.79	1553.41	1419.64	48658.2	8908.63	7408.49	25873.5	85060
Cer	Idiopathic	iPDD	None	White	Not Hispanic or Latino	Male	11	83	12	-2.34867	-2.31633	-2.4539	482325	92.6092	14.5006	194.156	34.5763	606.045	104.563	68.3282	162.472	603.94	355.725	19246.2	3580.59	3397.1	11283.8	34211.5
Cer	Idiopathic	iPDD	None	White	Not Hispanic or Latino	Female	13	64	21	-2.70948	-2.46484	-2.40206	275329	52.8649	16.5035	190.808	37.1953	851.518	171.301	116.484	271.479	856.66	317.482	20421.8	3050.93	3832.33	14554.4	39621.8
Cer	Idiopathic	iPDD	None	White	Not Hispanic or Latino	Female	5	91	13	-2.15826	-1.77462	-2.01907	416550	79.9801	16.319	390.508	58.377	1359.21	240.046	217.642	620.525	2217.6	975.734	42016.1	8086.95	9211.06	29837.2	72886.9
Cer	Idiopathic	iPDD	None	White	Not Hispanic or Latino	Male	4	68	8	-1.98543	-1.76564	-2.4883	554091	106.389	11.0174	179.356	40.8116	527.512	81.3262	71.9198	180.575	674.369	411.522	20598.3	2827.61	3462.16	12163.5	34450
Cer	Idiopathic	iPDD	None	White		Male	13	91	8	-2.61007	-2.00941	-0.808201	419575	80.5609	10.9636	207.747	43.6627	487.713	95.1941	90.4301	226.186	775.295	463.839	27567.3	5197.49	5080.84	15401.3	45304.1
Cing	Idiopathic	iPDD	None	White	Not Hispanic or Latino	Male	7.5	78	25	0.31401	-1.44904	0.0325155	37613.4	5.65082	8.53617	316.17	205.464	1298.29	65.1986	69.1761	156.628	745.662	874.732	21926.9	1461.08	4165.23	30140	78975.9
Cing	Idiopathic	iPDD	None	White		Male	4	79	9	-0.625696	-2.09984	-0.469555	485576	72.9502	9.27146	243.728	45.3161	1107.41	214.284	164.045	363.915	1222.43	368.581	18866.8	3243.92	4477.65	15991.4	44669.9
Cing	Idiopathic	iPDD	None	White	Not Hispanic or Latino	Male	10	87	15	0.509895	0.636787	0.363491	531159	79.7982	8.76596	141.362	101.598	830.214	43.5053	34.4919	53.1968	340.269	257.312	11421.1	1098.07	2097.18	15453.1	62195.6
Cing	Idiopathic	iPDD	None	White		Male	4	64	17	0.224876	-1.44438	-2.49405	610044	91.6495	11.9473	351.165	73.9557	1634.28	308.373	283.254	630.618	2602.74	935.474	42689.2	6737.61	9313.86	32083.6	96897.7
Cing	Idiopathic	iPDD	None	White	Not Hispanic or Latino	Male	5	73	14	-0.429227	0.324583	-2.50312	524660	78.8219	10.7922	128.471	51.126	1336.36	257.027	259.926	652.559	2236.86	446.911	16729.1	4346.79	5357.81	14727	40020.7
Cing	Idiopathic	iPDD	None	White	Not Hispanic or Latino	Male	18	87	28	-1.01911	-1.60985	-2.41773	715236	107.453	7.81405	165.189	70.1105	1086.5	174.614	145.964	382.234	1459.08	327.963	16528.9	2634.12	3398.97	13726.9	48296.6
Cing	Idiopathic	iPDD	None	White	Not Hispanic or Latino	Male	20	63	23	0.168929	-1.86998	-3.04825	363028	54.5392	12.2484	207.488	39.1583	729.998	151.847	145.737	322.803	1136.85	283.882	14299.6	2797.65	4168.92	13485	41351.6
Cing	Idiopathic	iPDD	None	White	Not Hispanic or Latino	Male	5	71	7	0.983645	-0.730744	0.41435	759630	114.122	14.5663	132.95	70.8763	1437.58	196.938	192.758	375.5	1027.63	357.156	16889.3	2491.77	2953.85	10674.5	38077.6
Cing	Idiopathic	iPDD	None	White	Not Hispanic or Latino	Male	10	59	20	-0.442169	-1.93177	-0.0261919	736139	110.593	7.69395	222.14	36.9323	932.464	180.84	178.945	485.923	2062.82	531.715	25221.1	4369.9	6321.14	21648.2	62466.9
Cing	Idiopathic	iPDD	None	White	Not Hispanic or Latino	Male	11	83	12	0.228263	-0.580634	0.596766	662107	99.4711	17.4233	292.93	43.4553	750.048	120.246	145.47	332.329	1453.26	602.212	20355.2	3684.94	4622.63	16204.1	46913.7
Cing	Idiopathic	iPDD	None	White	Not Hispanic or Latino	Female	13	64	21	0.340467	-1.76619	-2.55555	370162	55.611	10.0305	214.168	36.7593	1039.64	178.869	157.371	436.579	2120.73	578.716	27872.5	4497.9	5283.9	19629.1	63831.3
Cing	Idiopathic	iPDD	None	White	Not Hispanic or Latino	Female	5	91	13	-5.39794	0.384449	0.300112	697325	104.762	11.4376	157.012	68.3982	1828.28	281.468	189.335	337.822	890.958	278.561	17609.5	2297.9	3639.65	13360.6	40564.6
Cing	Idiopathic	iPDD	None	White	Not Hispanic or Latino	Male	4	68	8	1.01741	-0.746766	0.426483	601274	90.3319	10.1289	380.605	66.5979	1116.96	136.421	142.559	356.086	1673.67	836.452	42665.3	4033.14	5960.69	25621.7	99629.5
Cing	Idiopathic	iPDD	None	White		Male	13	91	8	0.402495	0.000694474	0.0574448	641685	96.4031	8.4225	175.5	51.4013	1087.31	202.308	175.714	403.254	1629.56	539.563	27636.9	4860.2	5511.34	17249.7	51929.3
Front	Idiopathic	iPDD	None	White	Not Hispanic or Latino	Male	7.5	78	25	-0.73752	-1.3023	-0.443723	251030	69.7997	5.97669	235.942	39.3769	1487.49	251.907	350.34	1022.26	4649.77	953.472	35149.8	9423.16	10684.4	26614.6	64091
Front	Idiopathic	iPDD	None	White		Male	4	79	9	-1.50187	-2.12687	-0.240013	290876	80.8791	6.96522	240.87	43.3447	1122.88	166.09	167.163	410.25	1673.21	730.791	29281.8	5800.12	7201.14	21751	58149.7
Front	Idiopathic	iPDD	None	White	Not Hispanic or Latino	Male	10	87	15	-1.11272	-1.37078	0.100903	267572	74.3994	7.905	198.6	44.4374	1205.91	195.03	167.139	425.626	2575.25	894.278	33349.3	7220.45	6899.06	20080.5	65855.3
Front	Idiopathic	iPDD	None	White		Male	4	64	17	-0.691793	-2.04168	-2.32822	238371	66.28	8.42416	418.872	45.0722	1298.02	135.945	125.707	289.056	1654.21	1480.16	49578.6	7360.71	7829.69	25568.3	87707.9
Front	Idiopathic	iPDD	None	White	Not Hispanic or Latino	Male	5	73	14	-1.20919	0.327422	-2.28429	339536	94.4093	5.74396	131.743	28.3065	454.543	64.2252	68.1323	148.252	660.298	422.783	21185.6	2432.24	3083.44	11691.8	46947.8
Front	Idiopathic	iPDD	None	White	Not Hispanic or Latino	Male	18	87	28	-1.41929	-1.57706	-1.84451	366559	101.923	6.7189	233.615	85.3636	1350.14	169.73	157.989	398.137	2046.13	730.278	33379.2	5729.46	5879.55	19713.5	64838.1
Front	Idiopathic	iPDD	None	White	Not Hispanic or Latino	Male	20	63	23	-0.650046	-2.21057	-2.15919	171587	47.7104	11.2408	244.408	46.3532	796.33	126.176	143.887	360.208	1750.07	520.631	19838.9	4048.41	5575.86	17392.1	49794.2
Front	Idiopathic	iPDD	None	White	Not Hispanic or Latino	Male	5	71	7	0.477338	-0.550833	0.358742	336302	93.5101	14.5752	173.343	66.8147	1444.51	177.771	180.173	343.085	1664.66	613.539	24729.9	3780.79	4578.67	13922.5	55150.9
Front	Idiopathic	iPDD	None	White	Not Hispanic or Latino	Male	10	59	20	-0.0496686	-2.11027	0.38385	400974	111.492	8.02809	280.34	41.5166	1155.66	138.002	126.341	337.37	1707.15	1031.64	36238.9	4875.35	6085.05	20477.9	71250.5
Front	Idiopathic	iPDD	None	White	Not Hispanic or Latino	Male	11	83	12	0.0485656	-0.917639	0.264224	386709	107.526	10.8444	426.756	47.3986	1011.91	141.547	180.534	433.291	2295.45	1661.91	45552.6	8542.59	9547.56	28969.9	77190
Front	Idiopathic	iPDD	None	White	Not Hispanic or Latino	Female	13	64	21	-0.197054	-2.14883	-2.36009	159295	44.2926	7.74	139.114	44.9334	834.379	98.7234	86.3496	167.306	662.575	434.285	17346.3	2379.55	3143.72	10450.7	39365.4
Front	Idiopathic	iPDD	None	White	Not Hispanic or Latino	Female	5	91	13	-0.932068	-1.13805	-0.169315	304854	84.7658	8.4898	204.082	45.0218	1327.85	149.684	106.716	246.479	1160.7	642.349	27136.8	3541.4	4651.95	16399.6	49829.4
Front	Idiopathic	iPDD	None	White	Not Hispanic or Latino	Male	4	68	8	0.116798	-1.82737	0.516312	309024	85.9253	7.49518	131.387	64.7308	1300.42	145.257	177.909	405.067	1339.75	343.992	13750	2349.01	3992.03	13883.5	35760.8
Front	Idiopathic	iPDD	None	White		Male	13	91	8	-0.0656294	0.236154	-0.14517	295647	82.2057	8.59872	163.776	56.7439	911.158	131.738	116.13	235.115	1001.05	522.508	22666.8	2998.25	3762.26	14082.6	46772
Put	Idiopathic	iPDD	None	White	Not Hispanic or Latino	Male	7.5	78	25	-0.340138	-0.923978	-0.737457	475720	90.5146	7.71562	124.594	138.629	2367.5	157.903	154.284	329.403	1642.95	468.727	11563.2	1941.11	1904.13	7122.29	25794.5
Put	Idiopathic	iPDD	None	White		Male	4	79	9	-0.719462	-1.08285	-1.53521	434076	82.591	7.73048	221.048	60.2519	1045.58	116.09	97.0687	222.709	1383.66	675.055	19800.9	3098.58	3057.42	11677.1	41399.1
Put	Idiopathic	iPDD	None	White	Not Hispanic or Latino	Male	10	87	15	-0.193945	-1.11209	0.0741302	478016	90.9515	10.96	408.533	62.6467	963.65	187.232	203.748	500.133	2361.56	1520.16	50056	9678.73	11685.7	35407.3	90645.1
Put	Idiopathic	iPDD	None	White		Male	4	64	17	-0.318591	-1.50075	-1.63232	452988	86.1893	8.79484	139.2	44.1504	1213.07	204.122	152.477	302.725	1115.92	395.277	14663.8	2511.02	3275.47	11604.3	37213.7
Put	Idiopathic	iPDD	None	White	Not Hispanic or Latino	Male	5	73	14	0.000155966	-0.696142	-1.53816	368675	70.1472	9.91241	205.034	54.5449	1077.69	194.453	184.926	398.224	1626.98	654.494	22610.8	4692.3	5786.99	17127.6	45214.2
Put	Idiopathic	iPDD	None	White	Not Hispanic or Latino	Male	18	87	28	-0.438266	-1.03855	-1.20102	695152	132.266	8.61138	129.798	77.338	816.071	125.487	99.2872	190.361	690.247	379.158	12089.6	1605.85	1487.7	6446.37	30422.4
Put	Idiopathic	iPDD	None	White	Not Hispanic or Latino	Male	20	63	23	-0.151411	-1.79728	-1.92939	342696	65.2042	13.4531	181.781	54.8362	681.945	111.402	78.4599	187.765	822.38	510.652	12690.2	1831.14	2170.24	8889.48	29566.8
Put	Idiopathic	iPDD	None	White	Not Hispanic or Latino	Male	5	71	7	0.955041	-1.17899	0.594775	491343	93.4872	16.522	337.756	289.123	1630.13	260.091	299.158	678.002	2509.85	854.162	33837	6120.87	6923.72	24805	76882.5
Put	Idiopathic	iPDD	None	White	Not Hispanic or Latino	Male	10	59	20	0.575215	-1.62659	-0.258366	651199	123.903	11.3356	273.474	63.648	1438.34	201.27	156.736	352.47	1824.12	949.957	28448.5	4699.21	5344.89	19392.7	61815.2
Put	Idiopathic	iPDD	None	White	Not Hispanic or Latino	Female	13	64	21	0.377864	-1.84526	-1.94912	251513	47.8549	17.4154	359.282	70.4194	1616.82	297.977	297.313	768.776	4197.73	1132.49	37360.7	8723.92	8418.73	24768	73387.1
Put	Idiopathic	iPDD	None	White	Not Hispanic or Latino	Female	5	91	13	-0.643392	-0.868598	-0.736398	599454	114.057	12.8151	250.415	73.0109	1501.51	191.94	164.893	336.435	1548.58	658.748	30506	3538.95	4144.12	17461	59255.7
Put	Idiopathic	iPDD	None	White	Not Hispanic or Latino	Male	4	68	8	0.800904	-1.31427	0.612351	630635	119.99	11.84	297.244	66.7551	1282.39	170.439	191.792	444.377	2071.17	742.43	28028	3619.84	5266.48	20090	58875.9
Put	Idiopathic	iPDD	None	White		Male	13	91	8	0.374024	-0.370327	0.252628	518975	98.7446	9.66316	103.669	56.5661	918.212	139.948	115.693	223.094	776.67	287.535	11415	1893.35	2014.27	7197.24	26664.5
Cer	LRRK2	LRRK2-PD	LRRK2 (G2019S)	White		Male	12	86	19	-2.58677	-2.04233	-1.9697	687536	132.011	14.4762	182	40.4054	765.203	173.355	112.729	295.165	847.774	449.892	25549.6	6338.06	6222.76	18241	44314
Cer	LRRK2	LRRK2-PD	LRRK2 (G2019S)	White		Male	7	84	19	-2.39675	-2.06625	-2.14073	498814	95.7752	8.62895	244.974	40.547	649.391	113.656	95.0085	228.462	1106.11	617.371	25164.4	5516.3	4675.88	15154.7	43434.9
Cer	LRRK2	LRRK2-PD	LRRK2 (G2019S) Homo	White	Not Hispanic or Latino	Female	18	79	31	-2.41454	-1.76323	-2.70955	531556	102.062	11.01	121	36.171	524.913	114.036	74.575	158.789	389.003	266.138	16589.1	2620.3	2240.24	8725.36	27076.5
Cing	LRRK2	LRRK2-PD	LRRK2 (G2019S)	White		Male	12	86	19	0.757159	-0.986016	0.448194	680799	102.279	10.1048	189.238	58.3244	1729.22	330.807	244.989	564.925	2704.07	624.798	35439.2	7843.92	7518.46	24385.7	73020.9
Cing	LRRK2	LRRK2-PD	LRRK2 (G2019S)	White		Male	7	84	19	-2.07162	0.407477	0.693068	638826	95.9736	9.97818	239.273	53.0718	1442.95	217.785	167.801	384.275	2015.61	732.929	27712.3	5692.21	6138.98	18258.6	56925.3
Cing	LRRK2	LRRK2-PD	LRRK2 (G2019S)	White		Female	6.5	77	5	-1.91587	-0.948999	0.502149	796708	119.693	5.17511	226.311	67.1885	1291.96	178.419	224.771	617.055	3058.08	1232.01	54002.8	10544.5	12608.3	37542.8	103341
Cing	LRRK2	LRRK2-PD	LRRK2 (G2019S) Homo	White	Not Hispanic or Latino	Female	18	79	31	-0.596066	-1.57297	-0.296633	616318	92.5922	8.37183	201.078	56.6847	1109.68	209.286	153.288	267.894	1000.09	599.672	43220.7	5968.53	5868.17	17814.6	82279.3
Front	LRRK2	LRRK2-PD	LRRK2 (G2019S)	White		Male	12	86	19	0.280035	-1.05282	0.570954	224198	62.3391	7.17547	126.394	42.7908	997.725	147.765	124.936	239.374	1117.26	472.856	23383.8	4179.08	4705.22	16211.8	49524.3
Front	LRRK2	LRRK2-PD	LRRK2 (G2019S)	White		Male	7	84	19	-2.74801	-0.714183	0.65405	441842	122.856	9.18926	340.591	57.1234	1181.56	123.676	117.247	244.287	1613.41	1435.28	47561.6	7156.38	7671.83	23137.1	86174.6
Front	LRRK2	LRRK2-PD	LRRK2 (G2019S)	White		Female	6.5	77	5	-1.54434	-1.32634	0.457641	242686	67.4797	4.65892	100.946	46.532	621.223	76.8314	73.4495	151.05	644.92	370.761	14699.1	2142.25	2964.34	10251.2	33648.7
Front	LRRK2	LRRK2-PD	LRRK2 (G2019S) Homo	White	Not Hispanic or Latino	Female	18	79	31	-1.35081	-1.63362	-0.00227373	398273	110.741	5.23618	139.483	28.05	479.068	74.9437	46.2864	82.6431	335.737	535.192	20225.6	2297.7	2337.66	8443.88	32711.6
Put	LRRK2	LRRK2-PD	LRRK2 (G2019S)	White		Male	12	86	19	0.640811	-1.00141	0.785474	370669	70.5266	12.6052	113.009	77.1826	1307.74	290.967	170.487	309.672	847.87	287.455	14064.7	2024.08	2588.5	10650.4	32181.6
Put	LRRK2	LRRK2-PD	LRRK2 (G2019S)	White		Male	7	84	19	-1.86797	-0.98705	0.170334	442872	84.2645	7.64847	201.109	90.6943	961.512	131.142	130.199	199.232	1019.04	528.173	21102.6	3846.35	3165.46	11058.9	40690
Put	LRRK2	LRRK2-PD	LRRK2 (G2019S)	White		Female	6.5	77	5	-1.73669	-1.02576	-1.65913	683402	130.03	9.47771	122.904	82.2451	1024.61	144.874	132.21	225.397	903.212	427.493	16031.5	1967.84	2279.63	8939.87	31629.7
Put	LRRK2	LRRK2-PD	LRRK2 (G2019S) Homo	White	Not Hispanic or Latino	Female	18	79	31	-0.637199	-0.865284	-1.14523	493665	93.9289	12.1787	108.493	60.0816	1056.4	269.502	149.456	241.627	529.422	259.547	11897.9	1736.68	2051.94	7997.82	26706.6
Cer	LRRK2	LRRK2-PDD	LRRK2 (G2019S)	White	Not Hispanic or Latino	Male	4	81	28	-2.34187	-3.40174	-3.20435	365966	70.2675	9.78909	221.018	39.013	612.9	143.704	109.304	262.534	925.16	619.184	23771.1	4835.66	4613.31	14224.4	37829.2
Cer	LRRK2	LRRK2-PDD	LRRK2 (L1165P)	White	Not Hispanic or Latino	Male	13	81	36	-2.51777	-2.20232	-2.67122	660195	126.761	11.5407	251.704	41.2868	918.643	190.786	164.441	475.633	1349.1	540.496	26511.7	6048.36	6671.31	19312	47692.1
Cer	LRRK2	LRRK2-PDD	LRRK2 (R793M)	White		Female	6.5	92	15	-2.69185	-2.70352	-2.57504	696239	133.682	14.1986	363.776	35.0456	655.872	142.591	90.5992	211.79	928.384	651.483	29175.9	4974.42	5237.74	18050.9	50589
Cing	LRRK2	LRRK2-PDD	LRRK2 (G2019S)	White	Not Hispanic or Latino	Male	4	81	28	0.508728	-0.549121	0.447881	1.09423e+06	164.39	9.69818	231.6	70.4697	1683.01	291.676	204.854	438.206	2276.96	909.924	36820.5	6114.96	6397.05	20255.5	70624.3
Cing	LRRK2	LRRK2-PDD	LRRK2 (L1165P)	White	Not Hispanic or Latino	Male	13	81	36	-0.336179	-0.728183	-2.35537	563201	84.6122	7.81486	194.057	43.0916	843.318	105.591	64.4297	98.89	476.653	435.656	21856.5	1894.91	1842.22	8986.19	59543.9
Cing	LRRK2	LRRK2-PDD	LRRK2 (R793M)	White		Female	6.5	92	15	0.114545	-1.21121	-2.66062	578660	86.9346	9.72174	91.8261	46.3607	1083.4	124.374	66.2724	88.5848	396.454	218.623	10460.7	916.707	1112.61	5414.09	34582.4
Front	LRRK2	LRRK2-PDD	LRRK2 (G2019S)	White	Not Hispanic or Latino	Male	4	81	28	-0.677541	-1.84152	0.252438	273022	75.9147	7.4819	228.857	42.8095	1176.91	150.112	128.45	293.62	1598.54	870.615	35005.3	5180.89	5741.54	17956.7	67758.2
Front	LRRK2	LRRK2-PDD	LRRK2 (L1165P)	White	Not Hispanic or Latino	Male	13	81	36	-1.27658	-0.985668	-2.09759	429097	119.312	6.17168	196.993	47.7186	1071.43	97.8419	79.6963	184.027	673.211	527.902	23754.5	2941.29	3682.29	13392.5	49780
Front	LRRK2	LRRK2-PDD	LRRK2 (R793M)	White		Female	6.5	92	15	-0.936008	-1.59023	-2.37226	267309	74.3264	3.9	151.807	51.921	657.475	58.7094	42.554	84.8471	400.2	514.382	22431.2	2258.46	2487.02	9948.39	40530.4
Put	LRRK2	LRRK2-PDD	LRRK2 (G2019S)	White	Not Hispanic or Latino	Male	4	81	28	-0.223845	-1.1577	-1.16534	566171	107.724	9.64651	427.442	56.8157	1274.59	193.088	165.682	422.087	2715.28	1879.37	44375.1	8362.6	7187.15	24779.3	79471.1
Put	LRRK2	LRRK2-PDD	LRRK2 (L1165P)	White	Not Hispanic or Latino	Male	13	81	36	-0.699084	-0.892393	-1.69096	417995	79.5313	9.91435	310.696	56.1974	1382.38	218.082	226.492	549.792	2075.85	900.941	33662.7	8170.99	8984.41	25887	70942.2
Put	LRRK2	LRRK2-PDD	LRRK2 (R793M)	White		Female	6.5	92	15	-0.228037	-0.861742	-1.64198	450537	85.723	11.9027	257.081	43.748	1079.09	148.913	114.015	250.466	1256.26	662.152	26151.1	3572.95	4449.51	16477.3	51616.1
Cer	Control	Unremarkable	None	White	Not Hispanic or Latino	Male	6	61	NA	-3.91873	-2.70293	-3.3274	570523	109.544	11.7079	241.778	53.2003	1087.25	118.292	61.849	110.749	439.853	483.684	22925.3	3291.33	2865.6	10698.1	37021.3
Cer	Control	Unremarkable	None	White	Not Hispanic or Latino	Male	36	70	0	-2.16065	-2.03857	-2.1417	406939	78.1346	12.7165	410.245	42.6027	1173.01	246.158	161.926	401.987	1632.07	706.274	41084.1	8739.13	7585.45	21936.4	69061.1
Cer	Control	Unremarkable	None	Black or African American	Not Hispanic or Latino	Male	11.5	55	NA	-3.15187	-3.11202	-2.14616	377320	72.4476	11.5299	132.283	32.3367	384.898	103.61	72.0418	161.361	391.411	277.124	17455.3	2882.01	3753.06	14285.5	35171.5
Cer	Control	Unremarkable	None	Black or African American	Not Hispanic or Latino	Female	13	59	NA	-3.09697	-2.26976	-2.84304	857591	164.663	11.6614	369.452	34.2817	700.508	143.145	142.618	417.016	1149.14	752.962	37952.4	8995.58	10163.3	30795.9	71125.3
Cer	Control	Unremarkable	None	White	Not Hispanic or Latino	Female	19	65	NA	-1.33571	-2.50821	-3.48328	383722	73.6769	9.31355	391.2	95.8171	645.578	26.696	19.6417	28.5979	149.627	1080.9	37716.7	2414.53	1883.73	10684.9	66533.2
Cer	Control	Unremarkable	None	White	Not Hispanic or Latino	Female	21	63	NA	-2.99167	-2.22656	-3.18158	417054	80.0769	11.4831	391.2	47.9079	755.794	130.532	121.216	335.406	1253.73	985.613	38806.2	8119.92	7388.14	24738	65464.6
Cer	Control	Unremarkable	None	White	Not Hispanic or Latino	Male	8.5	62	NA	-2.49895	-2.44037	-2.3647	378122	72.6017	13.0185	365.491	28.7914	748.319	155.198	117.348	274.714	921.528	950.675	41105	8504.92	7813.2	22152.4	67030.5
Cer	Control	Unremarkable	None	White	Not Hispanic or Latino	Male	24	57	NA	-2.59591	-2.58839	-2.58317	456776	87.7036	13.2971	433.213	47.2921	865.513	111.372	93.0084	230.068	724.287	981.887	40457.8	6099.08	6264.27	22168.2	67601.8
Cer	Control	Unremarkable	None	White		Male	17	59	NA	-2.26276	-2.11324	-2.04416	592158	113.698	12.1582	265.989	38.4689	1060.88	206.436	96.42	198.353	604.383	469.972	27460.1	5136.73	5299.44	16682.4	46860.1
Cer	Control	Unremarkable	None	White		Female	21	56	NA	-2.2931	-2.86496	-2.71368	841330	161.54	14.1296	399.211	47.983	1139.17	181.555	174.214	465.259	1391.07	1081.09	44604.8	8596.36	8685.22	27193.6	70180.7
Cer	Control	Unremarkable	None	Black or African American		Male	16	62	NA	-3.08878	-2.99956	-3.3491	584410	112.21	12.3248	388.213	34.7865	534.305	116.474	142.706	381.837	1319.06	817.459	45701.5	10729.3	10039.3	27656.5	71425.4
Cer	Control	Unremarkable	None	White		Male	12	52	NA	-2.21196	-1.98292	-2.36794	558342	107.205	10.6786	163.786	62.6416	1317.39	238.149	119.204	240.154	624.349	402.434	17688.4	3104.47	3461.5	11168.7	29699.3
Cer	Control	Unremarkable	None	White		Male	13	71	NA	-2.42071	-2.94571	-2.44091	570583	109.555	12.1529	267.009	53.8203	746.013	115.642	119.989	286.382	776.515	506.556	27822.6	5128.58	5830.94	17456.7	50073.8
Cer	Control	Unremarkable	None	White		Male	14	68	NA	-2.32388	-2.66194	-2.60627	395796	75.9952	11.551	651.347	77.4957	1785.7	286.071	343.909	820.032	3973.14	1960.16	68258.3	19852.1	16559.5	42004.4	111580
Cer	Control	Unremarkable	None	Black or African American		Male	8	69	NA	-2.64877	-2.16498	-2.19641	437523	84.0069	9.20678	171.254	23.1261	433.148	82.1279	57.2809	143.943	518.962	379.594	18421	3880.32	3967.92	12239.6	33568.5
Cer	Control	Unremarkable	None	Black or African American		Male	20	66	NA	-2.91706	-2.57776	-2.20738	631439	121.24	8.72842	92.5158	30.0163	659.325	144.621	61.2174	120.847	322.103	204.811	14372.6	2090.38	2139.22	7908.26	24765.8
Cer	Control	Unremarkable	None	White		Female	9	60	NA	-2.79217	-2.03861	-2.68555	591196	113.513	11.2638	287.558	60.6759	1039.92	167.683	127.34	236.804	954.341	607.798	33066	6261.81	5500.08	19488.8	54295.9
Cer	Control	Unremarkable	None	White		Male	21	54	NA	-2.34936	-2.23534	-2.63728	323890	62.1888	13.9373	356.024	47.3886	826.269	140.972	76.9875	172.239	677.186	674.366	21626.1	3533.93	3438.04	12246	36743.9
Cing	Control	Unremarkable	None	White	Not Hispanic or Latino	Male	6	61	NA	-3.06434	-1.92886	-0.856436	653197	98.1326	5.68	531.922	64.0597	832.503	75.2565	88.4413	292.772	1275.58	1715.91	53087.5	5592.52	7987.26	34053	85604
Cing	Control	Unremarkable	None	White	Not Hispanic or Latino	Male	36	70	0	-2.57576	-1.86451	-2.24672	529182	79.5012	8.31227	237.378	30.9717	1060.17	190.573	133.431	351.52	1469.88	362.331	19742.2	3623.19	4171.45	15197.3	45368
Cing	Control	Unremarkable	None	Black or African American	Not Hispanic or Latino	Male	11.5	55	NA	-2.8824	-2.60994	-0.130717	467982	70.307	6.30293	277.098	41.6966	891.832	171.488	164.634	422.106	2287.2	874.128	45109.9	9151.18	9640.07	29809.7	89175.1
Cing	Control	Unremarkable	None	Black or African American	Not Hispanic or Latino	Female	13	59	NA	-3.04571	-2.56318	-0.623131	708776	106.482	6.43628	291.349	30.7571	754.267	147.379	132.624	391.313	1983.66	774.009	35468.5	7283.2	7451.37	23433.4	70974.2
Cing	Control	Unremarkable	None	White	Not Hispanic or Latino	Female	21	63	NA	-2.33892	-2.6686	-2.8738	749085	112.538	7.9894	179.277	53.2255	909.559	122.903	97.9982	210.15	483.81	261.39	14704.2	2199.24	3072.09	12581.7	38955.6
Cing	Control	Unremarkable	None	White	Not Hispanic or Latino	Male	8.5	62	NA	-2.28195	-2.21125	-2.67231	478049	71.8194	5.25902	196.656	32.6629	706.098	123.046	113.044	284.09	1301.42	727.425	27178.3	5119.47	5271.45	17850.8	55246.8
Cing	Control	Unremarkable	None	White	Not Hispanic or Latino	Male	24	57	NA	-2.75812	-1.77917	-2.95145	826180	124.121	4.1715	157.725	31.2703	945.548	153.09	129.572	350.801	1486.69	552.893	25321.5	5663.41	6002.34	19188.5	55548.8
Cing	Control	Unremarkable	None	White		Male	17	59	NA	-2.7942	-2.13874	-2.73128	615703	92.4997	8.32179	193.393	43.4645	1314.63	191.789	110.59	257.418	840.806	323.486	17240.5	2870.55	3860.48	13771.9	42346.7
Cing	Control	Unremarkable	None	White		Female	21	56	NA	-1.74427	-1.95645	0.132645	669903	100.642	7.08333	130.083	25.4026	271.833	34.7561	17.9675	62.6258	170.077	276.718	13768	1272.47	1933.77	7694.78	36680.9
Cing	Control	Unremarkable	None	Black or African American		Male	16	62	NA	-2.09825	-2.14679	-2.62864	602735	90.5514	7.96142	268.779	42.4572	749.961	156.401	167.897	485.965	1737.18	677.411	35116.1	7895.58	8708.92	25256	67543.8
Cing	Control	Unremarkable	None	White		Male	12	52	NA	-2.36496	-2.46951	-2.73408	834101	125.311	8.25766	124.055	88.0063	1529.64	238.121	151.772	220.549	797.806	236.748	12903.2	1384.12	1665.55	7136.11	37194.7
Cing	Control	Unremarkable	None	White		Male	13	71	NA	-2.14617	-2.37753	-2.79679	545862	82.0072	7.1265	340.35	59.2567	1248.61	171.541	210.445	520.865	2300.34	877.218	41966.7	7866.32	9071.05	27810.7	82162.7
Cing	Control	Unremarkable	None	White		Male	14	68	NA	-2.04006	-2.48804	-2.75114	752746	113.088	7.6195	379.24	67.8028	1253.58	199.505	214.851	594.025	2648.6	1204.53	52021.2	10456	10321.8	34452.5	100723
Cing	Control	Unremarkable	None	Black or African American		Male	8	69	NA	-2.2826	-2.09484	-2.66126	740176	111.2	8.364	113.538	36.8006	822.893	162.298	95.8447	171.043	422.346	194.78	11327.2	1738.25	2742.5	10366.2	32642.2
Cing	Control	Unremarkable	None	Black or African American		Male	20	66	NA	-2.03953	-2.78947	-2.84355	710894	106.801	4.83228	53.9669	33.74	854.708	131.687	56.1274	70.7134	275.706	123.896	7118.11	758.081	1082.91	4385.96	24157
Cing	Control	Unremarkable	None	White		Female	9	60	NA	-2.12978	-2.13142	-3.01321	734965	110.417	5.83529	252.706	38.2129	469.501	52.4844	18.2986	76.595	661.344	747.522	32363.5	2578.53	2364.46	9520.81	58079.7
Cing	Control	Unremarkable	None	White		Male	21	54	NA	-2.11809	-1.75544	-1.79766	696123	104.582	11.1372	113.653	65.1091	1389.59	157.674	91.0065	102.941	274.928	151.066	6015.9	558.218	747.525	3406.78	23055
Front	Control	Unremarkable	None	White	Not Hispanic or Latino	Male	6	61	NA	-2.82652	-2.02661	-0.56696	415739	115.598	17.9052	373.404	88.9521	1737.62	172.916	127.668	286.595	1474.69	1186.33	44829.5	5091.92	6395.92	23528.5	97464.6
Front	Control	Unremarkable	None	White	Not Hispanic or Latino	Male	36	70	0	-2.68023	-2.33491	-2.64114	231269	64.3051	5.924	168.5	31.1013	1115.67	188.908	125.936	319.471	1195.8	385.837	21208.3	4005.03	5147.57	17267.8	46764.7
Front	Control	Unremarkable	None	Black or African American	Not Hispanic or Latino	Male	11.5	55	NA	-1.72663	-2.75669	-0.198056	288749	80.2877	5.21116	111.628	45.5294	495.832	71.9237	54.7113	98.7663	368.141	344.702	16627.8	1637.1	2190.47	9784.67	37712.7
Front	Control	Unremarkable	None	Black or African American	Not Hispanic or Latino	Female	13	59	NA	-2.61065	-2.03272	-0.77775	258587	71.901	5.84912	230.912	24.2405	657.495	106.412	102.048	278.682	1033.49	705.494	28314.9	6509.77	7405.21	20642.3	54160
Front	Control	Unremarkable	None	White	Not Hispanic or Latino	Female	19	65	NA	-2.41806	-1.65591	-2.78585	186888	51.965	6.61756	65.8317	109.365	1269.52	139.298	91.7168	127.579	371.201	200.785	6898.73	897.484	1395.18	5474.84	23082.6
Front	Control	Unremarkable	None	White	Not Hispanic or Latino	Male	7	85	NA	-1.52525	-1.54581	0.197058	579435	161.114	6.85902	148.066	35.9303	517.726	70.1452	68.36	153.901	770.533	435.356	13580.1	1760.85	2224.13	8391.3	36820.6
Front	Control	Unremarkable	None	White	Not Hispanic or Latino	Female	21	63	NA	-1.94347	-2.32504	-2.68447	457052	127.085	5.41476	283.008	52.3606	950.362	108.263	102.23	228.093	905.906	922.649	36826.7	4429.93	5560.1	18221.5	65333.5
Front	Control	Unremarkable	None	White	Not Hispanic or Latino	Male	8.5	62	NA	-2.31379	-1.83202	-2.1332	444351	123.554	1.23088	15.7819	8.29421	132.674	14.6644	12.0743	22.5318	89.2724	61.5204	2120.94	254.002	325.462	1219.13	5339.16
Front	Control	Unremarkable	None	White	Not Hispanic or Latino	Male	24	57	NA	-2.40894	-2.32111	-2.81249	643925	179.046	14.827	471.202	56.8152	1369.5	178.463	168.083	432.593	2302.12	1854.54	71493.4	7790.85	9398.73	33343	123341
Front	Control	Unremarkable	None	White		Male	17	59	NA	-2.18786	-2.11798	-2.38448	380641	105.839	8.32957	163.217	56.0687	1367.18	165.154	92.7706	169.293	552.291	387.406	16773.7	1950.49	2752.29	10295.8	35909.1
Front	Control	Unremarkable	None	White		Female	21	56	NA	-2.06042	-2.47617	0.196953	383074	106.515	6.49437	152.366	33.8571	869.508	134.723	117.368	294.168	1087.51	466.876	19555.6	3537.03	4425.97	14363	38808.8
Front	Control	Unremarkable	None	Black or African American		Male	16	62	NA	-2.44935	-2.28918	-2.62349	368963	102.592	6.32783	423.304	109.22	740.344	116.842	97.2869	240.528	1402.42	1476.35	50842.5	9636.55	8433.87	24089.7	78135.1
Front	Control	Unremarkable	None	White		Male	12	52	NA	-2.2399	-2.41065	-2.75367	290694	80.8284	16.1681	908.011	75.6301	1460.47	187.961	178.554	554.352	2173.95	3167.23	110437	16926.8	18123.4	54409.7	177773
Front	Control	Unremarkable	None	White		Male	13	71	NA	-2.25453	-2.42218	-1.76417	238926	66.4341	5.75752	517.324	61.7272	1018.3	107.809	120.07	324.892	1962.38	2379.65	73136.3	11391.4	12364.9	40491.1	126405
Front	Control	Unremarkable	None	White		Male	14	68	NA	-1.87162	-2.2009	-2.12491	228624	63.5697	6.95604	420.33	48.6472	877.684	121.651	126.122	274.995	1459.47	1431.79	45946.9	8632.5	7502.98	23633.3	77839.4
Front	Control	Unremarkable	None	Black or African American		Male	8	69	NA	-1.75403	-2.08664	-1.54779	460869	128.146	6.01933	157.289	35.7155	844.563	119.206	76.5982	146.569	613.102	450.999	23296.2	3591.83	3958.49	13353.3	46668
Front	Control	Unremarkable	None	Black or African American		Male	20	66	NA	-2.30381	-2.56488	-2.48789	394856	109.791	4.04279	74.7907	27.073	729.436	107.771	51.2624	95.0662	355.235	190.823	9676.08	1322.12	1731.44	7291.56	24947
Front	Control	Unremarkable	None	White		Female	9	60	NA	-2.11171	-2.34016	-2.67595	335256	93.2193	4.90478	100.567	30.9973	640.377	67.5525	39.536	68.9004	301.939	150.658	6958.61	747.176	817.684	3622.96	16679.4
Front	Control	Unremarkable	None	White		Male	21	54	NA	-2.75522	-1.98937	-2.27967	245313	68.2102	7.752	149.76	55.8109	1124.26	103.302	57.1715	86.493	312.385	276.303	10278.9	966.671	1122.54	5321.41	26192.6
Put	Control	Unremarkable	None	White	Not Hispanic or Latino	Male	36	70	0	-1.27034	-1.13999	-1.1589	437599	83.2612	9.11111	158.756	50.5713	1048.54	161.847	85.2432	156.558	555.133	229.825	9376.35	1199.49	1488.03	6557.63	20107
Put	Control	Unremarkable	None	Black or African American	Not Hispanic or Latino	Male	11.5	55	NA	-1.54434	-1.50236	-1.4153	416569	79.2599	8.28718	233.436	52.9744	717.715	96.2888	91.2473	224.114	1041.38	581.388	21097.7	3467.62	3788.8	14017.8	46344.5
Put	Control	Unremarkable	None	Black or African American	Not Hispanic or Latino	Female	13	59	NA	-2.57387	-2.28054	-2.38168	397890	75.7059	11.1333	628.741	108.383	1557.44	318.341	421.878	1246.23	5068.89	2377.54	93497.2	24397.8	29850.9	79378.6	169859
Put	Control	Unremarkable	None	White	Not Hispanic or Latino	Female	21	63	NA	-1.71828	-1.74325	-1.85118	746180	141.975	7.84543	203.143	46.773	721.705	110.365	103.946	264.762	1523.85	543.995	20344.6	3924.27	3102.45	12134.9	43318.4
Put	Control	Unremarkable	None	White	Not Hispanic or Latino	Male	8.5	62	NA	-1.48561	-1.38531	-1.44561	417059	79.3531	8.06341	196.098	40.851	821.714	134.361	114.553	240.297	1298.08	700.01	22355.2	4382.55	3691.75	13762.1	48055.8
Put	Control	Unremarkable	None	White	Not Hispanic or Latino	Male	24	57	NA	-1.88626	-1.72341	-2.07193	638335	121.455	8.22642	290.113	58.3712	1021.03	168.997	175.673	403.73	1944.57	832.924	27591.8	6133.14	6126.68	19117.7	58387
Put	Control	Unremarkable	None	White		Male	17	59	NA	-1.38518	-1.31093	-1.34016	512345	97.4831	10.6299	221.858	58.84	1732.74	258.29	202.723	378.998	1807	662.47	21830.8	4639.04	4537.03	13983.4	45560.8
Put	Control	Unremarkable	None	White		Female	21	56	NA	-1.84056	-1.93909	-1.34667	538879	102.532	5.39761	146.964	39.2171	560.723	66.3965	68.0537	168.001	811.645	663.046	15152.6	2181.95	2506.35	9782.34	31403.9
Put	Control	Unremarkable	None	Black or African American		Male	16	62	NA	-1.91451	-2.09549	-2.08017	487052	92.6706	10.1861	280.547	52.8657	902.626	176.58	220.168	531.697	2357.85	889.948	35193	8547.12	7814.95	22401.4	69194.8
Put	Control	Unremarkable	None	White		Male	12	52	NA	-2.04872	-2.17583	-2.35885	609225	115.916	14.7594	407.615	103.549	1381.54	206.14	218.283	512.667	2291.6	1434.21	38488.9	6909.19	7754.27	25607.6	70142.5
Put	Control	Unremarkable	None	White		Male	13	71	NA	-1.82739	-2.14084	-2.00989	666473	126.809	12.7186	196.084	63.9423	862.324	123.377	111.152	226.044	995.314	449.462	17020.2	2295.28	2922.97	12349.7	43138.2
Put	Control	Unremarkable	None	White		Male	14	68	NA	-1.57755	-1.8827	-1.87736	454353	86.4491	12.2092	184.294	100.595	1409	247.697	223.865	385.373	1331.34	525.709	17467.3	3216.66	3595.43	12796.5	43236.3
Put	Control	Unremarkable	None	Black or African American		Male	8	69	NA	-1.71498	-1.73996	-1.80996	521432	99.2121	10.7071	218	47.3069	1269.86	246.241	145.088	284.157	951.003	451.346	24094.2	3689.26	5172.83	18075.9	54758.1
Put	Control	Unremarkable	None	Black or African American		Male	20	66	NA	-1.0079	-1.13144	-0.916391	406381	77.3216	7.31429	78	73.0098	848.858	169.665	156.273	214.031	441.792	219.551	8762.72	1041.55	1457.62	6735.57	23839.1
Put	Control	Unremarkable	None	White		Female	9	60	NA	-2.13533	-1.66368	-1.96486	585412	111.385	7.28	355.692	60.2082	1281.25	189.265	155.858	335.738	1767.49	960.177	39338	6201.66	6604.25	20936.1	64464.1
Put	Control	Unremarkable	None	White		Male	21	54	NA	-1.9497	-1.32114	-1.73334	573986	109.212	10.3941	325.5	73.3665	1319.46	185.074	185.81	369.533	1281.7	722.981	21739.8	3789.35	4722.24	16113.1	46171.8
